# Supplementary material for: Exome sequencing for assessing the risk of 453 monogenic disorders in offspring: A study of 832 Chinese couples
Source: Clin Transl Med. 2024 Oct 25;14(11):e70074. doi: 10.1002/ctm2.70074 (PMC11511670; doi:10.1002/ctm2.70074)
Supplement: Supplementary file 3 — Supporting information [file CTM2-14-e70074-s003.xlsx]

## Sheet: Table S1
Table S1. Demographic characteristics of the cohort
	Cohort, No. (%); mean (SD)a
	Female	Male
Maximum, n	832	832
Age, years	29.29 (3.29)	30.27 (3.60)
Reproductive history
None	304 (36.5%)	/
In pregnancy	50 (6.0%)	/
One	52 (6.3%)	/
Two	7 (0.8%)	/
Unknown	419 (50.4%)
History of miscarriage
None	286 (34.4%)	/
Yes	120 (14.4%)	/
Unknown	426 (51.2%)	/
History of genetic disease
None	385 (46.3%)	392 (47.1%)
Yes	13 (1.6%)	6 (0.7%)
Unknown	434 (52.2%)	434(52.2%)
SD, standard deviation.
a Frequencies and percentages reported for categorical variables, means and standard deviations reported for continuous variables, unless otherwise noted.

## Sheet: Table S2
Table S2. The list of 453 monogenic disorders and related genes
Note: 1.Carrier Rate: Refers to the frequency of individuals in the general population who carry a single heterozygous pathogenic variant, based on the entire population. 2.Residual Risk: Represents the risk value for individuals with a negative result to still carry a single heterozygous pathogenic variant. 3.Reproductive Risk When Both Partners Test Negative: Represents the risk of the couple h…
	Classification	Diseases name	Inheritance	Gene	Carrier rate	Residual risk	Reproductive Risk (When Both Partners Test Negative)	Reproductive Risk (When One Partner Tests Positive and the Other Tests Negative)
1	Metabolic system	Adrenal hyperplasia, congenital, due to 11-beta-hydroxylase deficiency	AR	CYP11B1	1/158	1/15800	1/998560000	1/63200
2	Metabolic system	17-alpha-hydroxylase	AR	CYP17A1	<1/500	1/50000	1/10000000000	1/200000
3	Metabolic system	Pseudohermaphroditism, male, with gynecomastia	AR	HSD17B3	2035-01-01	1/13500	1/729000000	1/54000
4	Metabolic system	Peroxisome biogenesis disorder 1A (Zellweger)	AR	PEX1	1/500	1/50000	1/10000000000	1/200000
5	Metabolic system	2,4-dienoyl-CoA reductase deficiency	AR	NADK2	<1/500	1/50000	1/10000000000	1/200000
6	Metabolic system	Adrenal hyperplasia, congenital, due to 21-hydroxylase deficiency	AR	CYP21A2	1961-01-01	1/165	1/108722	1/659
7	Metabolic system	2-methylbutyrylglycinuria	AR	ACADSB	<1/500	1/50000	1/10000000000	1/200000
8	Metabolic system	Adrenal hyperplasia, congenital, due to 3-beta-hydroxysteroid dehydrogenase 2 deficiency	AR	HSD3B2	<1/500	1/50000	1/10000000000	1/200000
9	Metabolic system	3-Methylcrotonyl-CoA carboxylase 1 deficiency	AR	MCCC1	1995-01-01	1/4750	1/90250000	1/19000
10	Metabolic system	3-Methylcrotonyl-CoA carboxylase 2 deficiency	AR	MCCC2	1995-01-01	1/1583	1/10027778	1/6333
11	Metabolic system	3-methylglutaconic aciduria, type III	AR	OPA3	<1/500	1/50000	1/10000000000	1/200000
12	Metabolic system	3-methylglutaconic aciduria, type IX	AR	TIMM50	3/500	1/1515	1/9182736	1/6061
13	Metabolic system	3-methylglutaconic aciduria, type I	AR	AUH	3/500	1/16667	1/1111111111	1/66667
14	Metabolic system	3-methylglutaconic aciduria, type VIII	AR	HTRA2	3/500	1/16667	1/1111111111	1/66667
15	Metabolic system	3-methylglutaconic aciduria, type VII, with cataracts, neurologic involvement and neutropenia	AR	CLPB	3/500	1/16667	1/1111111111	1/66667
16	Metabolic system	3-methylglutaconic aciduria, type V	AR	DNAJC19	3/500	1/16667	1/1111111111	1/66667
17	Metabolic system	HMG-CoA synthase-2 deficiency	AR	HMGCS2	<1/250	1/25000	1/2500000000	1/100000
18	Metabolic system	3-hydroxyacyl-CoA dehydrogenase deficiency	AR	HADH	1/240	1/6250	1/156250000	1/25000
19	Metabolic system	Peroxisome biogenesis disorder 4A (Zellweger)	AR	PEX6	1/280	1/28000	1/3136000000	1/112000
20	Metabolic system	Glycine encephalopathy	AR	AMT	1/373	1/37300	1/5565160000	1/149200
21	Metabolic system	Hyperphenylalaninemia, BH4-deficient, A	AR	PTS	<1/500	1/25000	1/2500000000	1/100000
22	Metabolic system	Hyperphenylalaninemia, BH4-deficient, B	AR	GCH1	<1/500	1/2941	1/34602076	1/11765
23	Metabolic system	Hyperphenylalaninemia, BH4-deficient, C	AR	QDPR	<1/500	1/50000	1/10000000000	1/200000
24	Metabolic system	Hyperphenylalaninemia, BH4-deficient, D	AR	PCBD1	1/200	1/20000	1/1600000000	1/80000
25	Metabolic system	D-bifunctional protein deficiency	AR	HSD17B4	1/158	1/2257	1/20378776	1/9029
26	Metabolic system	HMG-CoA lyase deficiency	AR	HMGCL	<1/500	1/50000	1/10000000000	1/200000
27	Metabolic system	Glycogen storage disease IIIa	AR	AGL	1/158	1/15800	1/998560000	1/63200
28	Metabolic system	Glycogen storage disease IV	AR	GBE1	1/387	1/4838	1/93605625	1/19350
29	Metabolic system	Nacetylglutamate synthase de ficieny	AR	NAGS	<1/500	1/50000	1/10000000000	1/200000
30	Metabolic system	Peroxisome biogenesis disorder 6A (Zellweger)	AR	PEX10	1/500	1/3571	1/51020408	1/14286
31	Metabolic system	Peroxisome biogenesis disorder 3A (Zellweger)	AR	PEX12	1/373	1/37300	1/5565160000	1/149200
32	Metabolic system	Peroxisome biogenesis disorder 5A (Zellweger)	AR	PEX2	1/500	1/50000	1/10000000000	1/200000
33	Metabolic system	Combined oxidative phosphorylation deficiency 3	AR	TSFM	<1/500	1/50000	1/10000000000	1/200000
34	Metabolic system	Adrenal hypoplasia, congenital	XL	NR0B1	1/12500	1/1250000	1/6250000000000	1/5000000
35	Metabolic system	Emphysema due to AAT deficiency	AR	SERPINA1	1933-01-01	1/3300	1/43560000	1/13200
36	Metabolic system	Mannosidosis, alpha-, types I and II	AR	MAN2B1	1/354	1/35400	1/5012640000	1/141600
37	Metabolic system	Alpha-methylacetoacetic aciduria	AR	ACAT1	<1/500	1/4545	1/82644628	1/18182
38	Metabolic system	Carbamoylphosphate synthetase I deficiency	AR	CPS1	1/570	1/57000	1/12996000000	1/228000
39	Metabolic system	Galactosemia	AR	GALT	2010-01-01	1/11000	1/484000000	1/44000
40	Metabolic system	Galactose epimerase deficiency	AR	GALE	2000-01-01	1/10000	1/400000000	1/40000
41	Metabolic system	Galactokinase deficiency with cataracts	AR	GALK1	2010-01-01	1/11000	1/484000000	1/44000
42	Metabolic system	Galactosemia IV	AR	GALM	1/250	1/25000	1/2500000000	1/100000
43	Metabolic system	Pyruvate carboxylase deficiency	AR	PC	1/250	1/25000	1/2500000000	1/100000
44	Metabolic system	Phenylketonuria	AR	PAH	1999-01-01	1/9900	1/392040000	1/39600
45	Metabolic system	Propionicacidemia	AR	PCCB	1/224	1/5600	1/125440000	1/22400
46	Metabolic system	Propionic acidemia	AR	PCCA	1/224	1/1244	1/6194568	1/4978
47	Metabolic system	Pyruvate dehydrogenase E1-beta deficiency	AR	PDHB	<1/500	1/12500	1/625000000	1/50000
48	Metabolic system	Cerebral creatine deficiency syndrome 1	XL	SLC6A8	<1/500	1/8333	1/277777778	1/33333
49	Metabolic system	Cholesteryl ester storage disease	AR	LIPA	<1/500	1/50000	1/10000000000	1/200000
50	Metabolic system	Hypophosphatasia, infantile	AR	ALPL	1/158	1/15800	1/998560000	1/63200
51	Metabolic system	Butyrylcholinesterase deficiency	AR	BCHE	2024-01-28	1/2800	1/31360000	1/11200
52	Metabolic system	Multiple sulfatase deficiency	AR	SUMF1	1/500	1/50000	1/10000000000	1/200000
53	Metabolic system	Dihydropyrimidine dehydroge nase deficiency	AR	DPYD	<1/500	1/50000	1/10000000000	1/200000
54	Metabolic system	Fabry disease	XL	GLA	<1/500	1/7143	1/204081633	1/28571
55	Metabolic system	Aromatase deficiency	AR	CYP19A1	<1/500	1/50000	1/10000000000	1/200000
56	Metabolic system	Hyperphenylalaninemia, mild, non-BH4-deficient	AR	DNAJC12	<1/200	1/3333	1/44444444	1/13333
57	Metabolic system	Glycine encephalopathy	AR	GLDC	1/193	1/19300	1/1489960000	1/77200
58	Metabolic system	Maple syrup urine disease, type Ia	AR	BCKDHA	1/321	1/32100	1/4121640000	1/128400
59	Metabolic system	Maple syrup urine disease, type Ib	AR	BCKDHB	1/364	1/3640	1/52998400	1/14560
60	Metabolic system	Maple syrup urine disease, type III	AR	DLD	1/500	1/50000	1/10000000000	1/200000
61	Metabolic system	Maple syrup urine disease, type II	AR	DBT	1/481	1/1552	1/9630010	1/6206
62	Metabolic system	Wilson disease	AR	ATP7B	1990-01-01	1/9000	1/324000000	1/36000
63	Metabolic system	Mitochondrial DNA depletion syndrome 6 (hepatocerebral type)	AR	MPV17	<1/500	1/50000	1/10000000000	1/200000
64	Metabolic system	Methionine adenosyltransferase deficiency, autosomal recessive	AR/AD	MAT1A	3/500	1/16667	1/1111111111	1/66667
65	Metabolic system	Homocystinuria-megaloblastic anemia, cbl E type	AR	MTRR	<1/500	1/7143	1/204081633	1/28571
66	Metabolic system	Homocystinuria-megaloblastic anemia, cblG complementation type	AR	MTR	<1/2000	1/33333	1/4444444444	1/133333
67	Metabolic system	Homocystinuria due to MTHFR deficiency	AR	MTHFR	2024-01-02	1/200	1/160000	1/800
68	Metabolic system	Hyperornithinemia-hyperamm onemia-homocitrullinemia syndrome	AR	SLC25A15	<1/500	1/6250	1/156250000	1/25000
69	Metabolic system	Thrombosis, hyperhomocysteinemic	AR	CBS	1/224	1/249	1/247783	1/996
70	Metabolic system	Gaucher disease	AR	GBA	3/500	1/463	1/857339	1/1852
71	Metabolic system	Sitosterolemia 1	AR	ABCG8	9/1000	1/11111	1/493827160	1/44444
72	Metabolic system	Sitosterolemia 2	AR	ABCG5	9/1000	1/1587	1/10078105	1/6349
73	Metabolic system	Citrullinemia, type II, neonatal-onset	AR	SLC25A13	1965-01-01	1/6500	1/169000000	1/26000
74	Metabolic system	Citrullinemia	AR	ASS1	2019-01-01	1/202	1/162723	1/807
75	Metabolic system	Cerebral creatine deficiency syndrome 2	AR	GAMT	1/371	1/1325	1/7022500	1/5300
76	Metabolic system	Cystinosis, ocular nonnephropathic	AR	CTNS	1/158	1/2257	1/20378776	1/9029
77	Metabolic system	Peroxisomal acyl-CoA oxidase deficiency	AR	ACOX1	<1/500	1/50000	1/10000000000	1/200000
78	Metabolic system	VLCAD deficiency	AR	ACADVL	1/200	1/20000	1/1600000000	1/80000
79	Metabolic system	Lipoprotein lipase deficiency	AR	LPL	1/500	1/50000	1/10000000000	1/200000
80	Metabolic system	Methylmalonyl-CoA epimerase deficiency	AR	MCEE	3/500	1/16667	1/1111111111	1/66667
81	Metabolic system	Methylmalonic aciduria, vitamin B12-responsive, cblA type	AR	MMAA	1/301	1/30100	1/3624040000	1/120400
82	Metabolic system	Methylmalonic aciduria, vitamin B12-responsive, cblB type	AR	MMAB	1/435	1/43500	1/7569000000	1/174000
83	Metabolic system	Methylmalonic aciduria and homocystinuria, cblF type	AR	LMBRD1	2024-01-25	1/250	1/250000	1/1000
84	Metabolic system	Mental retardation, X-linked 3 (methylmalonic acidemia and homocysteinemia, cblX type )	XL	HCFC1	2024-01-25	1/179	1/127551	1/714
85	Metabolic system	Methylmalonic aciduria, mut(0) type	AR	MMUT	<9/1000	1/2778	1/30864198	1/11111
86	Metabolic system	Methylmalonic aciduria and homocystinuria, cblC type	AR	MMACHC	2034-01-01	1/13400	1/718240000	1/53600
87	Metabolic system	Methylmalonic aciduria and homocystinuria, cblC type, digenic	AR	PRDX1	2024-01-25	1/2500	1/25000000	1/10000
88	Metabolic system	Methylmalonic aciduria and homocystinuria, cblD type	AR	MMADHC	<1/500	1/2941	1/34602076	1/11765
89	Metabolic system	Argininosuccinic aciduria	AR	ASL	1/200	1/6667	1/177777778	1/26667
90	Metabolic system	Argininemia	AR	ARG1	<4/1000	1/12500	1/625000000	1/50000
91	Metabolic system	Lysinuric protein intolerance	AR	SLC7A7	<1/125	1/12500	1/625000000	1/50000
92	Metabolic system	Tyrosinemia, type III	AR	HPD	<1/500	1/50000	1/10000000000	1/200000
93	Metabolic system	Tyrosinemia, type II	AR	TAT	1/200	1/20000	1/1600000000	1/80000
94	Metabolic system	Tyrosinemia, type I	AR	FAH	1999-01-01	1/9900	1/392040000	1/39600
95	Metabolic system	Lipoid adrenal hyperplasia	AR	STAR	<1/500	1/50000	1/10000000000	1/200000
96	Metabolic system	Combined malonic and methylmalonic aciduria	AR	ACSF3	<1/500	1/50000	1/10000000000	1/200000
97	Metabolic system	Combined oxidative phosphorylation deficiency 1	AR	GFM1	<1/500	1/12500	1/625000000	1/50000
98	Metabolic system	Phosphoglycerate dehydrogenase deficiency	AR	PHGDH	<1/500	1/50000	1/10000000000	1/200000
99	Metabolic system	Menkes disease	XL	ATP7A	<1/500	1/7143	1/204081633	1/28571
100	Metabolic system	Molybdenum cofactor deficiency A	AR	MOCS1	<3/500	1/1389	1/7716049	1/5556
101	Metabolic system	Cerebrotendinous xanthomatosis	AR	CYP27A1	1/500	1/50000	1/10000000000	1/200000
102	Metabolic system	Niemann-Pick disease, type B	AR	SMPD1	<9/1000	1/5556	1/123456790	1/22222
103	Metabolic system	Niemann-Pick disease, type C1	AR	NPC1	<3/500	1/16667	1/1111111111	1/66667
104	Metabolic system	Niemann-pick disease, type C2	AR	NPC2	<3/500	1/16667	1/1111111111	1/66667
105	Metabolic system	Mucopolysaccharidosis type IIIC (Sanfilippo C)	AR	HGSNAT	1/434	1/10850	1/470890000	1/43400
106	Metabolic system	Mucopolysaccharidosis Ih	AR	IDUA	<1/500	1/1515	1/9182736	1/6061
107	Metabolic system	Mucopolysaccharidosis type IIIA (Sanfilippo A)	AR	SGSH	1/454	1/22700	1/2061160000	1/90800
108	Metabolic system	Mucopolysaccharidosis type IIIB (Sanfilippo B)	AR	NAGLU	<1/500	1/4545	1/82644628	1/18182
109	Metabolic system	Mucopolysaccharidosis II	XL	IDS	<1/500	1/3846	1/59171598	1/15385
110	Metabolic system	Mucopolysaccharidosis IVA	AR	GALNS	1/224	1/5600	1/125440000	1/22400
111	Metabolic system	Mucopolysaccharidosis type IVB (Morquio)	AR	GLB1	2034-01-01	1/13400	1/718240000	1/53600
112	Metabolic system	Mucopolysaccharidosis type IX	AR	HYAL1	<1/500	1/50000	1/10000000000	1/200000
113	Metabolic system	Mucopolysaccharidosis VII	AR	GUSB	1/250	1/5000	1/100000000	1/20000
114	Metabolic system	Mucopolysaccharidosis type VI (Maroteaux-Lamy)	AR	ARSB	1/250	1/3125	1/39062500	1/12500
115	Metabolic system	Mucolipidosis II alpha;;beta	AR	GNPTAB	<1/500	1/25000	1/2500000000	1/100000
116	Metabolic system	Mucolipidosis IV	AR	MCOLN1	1/300	1/5000	1/100000000	1/20000
117	Metabolic system	Ornithine transcarbamylase deficiency	XL	OTC	<1/500	1/50000	1/10000000000	1/200000
118	Metabolic system	Hypoaldosteronism, congenital, due to CMO I deficiency	AR	CYP11B2	<1/500	1/50000	1/10000000000	1/200000
119	Metabolic system	Holocarboxylase synthetase deficiency	AR	HLCS	1/500	1/50000	1/10000000000	1/200000
120	Metabolic system	Carnitine-acylcarnitine translocase deficiency	AR	SLC25A20	<1/500	1/25000	1/2500000000	1/100000
121	Metabolic system	CPT II deficiency, myopathic, stress-induced	AR/AD	CPT2	<1/500	1/50000	1/10000000000	1/200000
122	Metabolic system	CPT deficiency, hepatic, type IA	AR	CPT1A	1/354	1/17700	1/1253160000	1/70800
123	Metabolic system	Trifunctional protein deficiency	AR	HADHB	1/500	1923-01-01	1/14792899	1/7692
124	Metabolic system	Biotinidase deficiency	AR	BTD	2025-01-01	1/12500	1/625000000	1/50000
125	Metabolic system	Glycogen storage disease II	AR	GAA	2000-01-01	1/159	1/100781	1/635
126	Metabolic system	Glycogen storage disease Ia	AR	G6PC	1/177	1/17700	1/1253160000	1/70800
127	Metabolic system	Glycogen storage disease Ib	AR	SLC37A4	1/158	1/5267	1/110951111	1/21067
128	Metabolic system	Glycogen storage disease VII	AR	PFKM	<1/500	1/50000	1/10000000000	1/200000
129	Metabolic system	McArdle disease	AR	PYGM	<1/500	1/50000	1/10000000000	1/200000
130	Metabolic system	Aspartylglucosaminuria	AR	AGA	<1/500	1/50000	1/10000000000	1/200000
131	Metabolic system	Asparagine synthetase deficiency	AR	ASNS	<1/500	1/1064	1/4526935	1/4255
132	Metabolic system	Glutaricaciduria, type I	AR	GCDH	1987-01-01	1/8700	1/302760000	1/34800
133	Metabolic system	Glutaric acidemia IIA	AR	ETFA	1/500	1/50000	1/10000000000	1/200000
134	Metabolic system	Glutaric acidemia IIB	AR	ETFB	1/500	1/50000	1/10000000000	1/200000
135	Metabolic system	Glutaric acidemia IIC	AR	ETFDH	1/500	1/50000	1/10000000000	1/200000
136	Metabolic system	Bile acid synthesis defect, congenital, 1	AR	HSD3B7	1/500	1/1282	1/6574622	1/5128
137	Metabolic system	Bile acid synthesis defect, congenital, 2	AR	AKR1D1	<3/500	1/16667	1/1111111111	1/66667
138	Metabolic system	Bile acid synthesis defect, congenital, 3	AR	CYP7B1	<1/200	1/3333	1/44444444	1/13333
139	Metabolic system	Bile acid synthesis defect, congenital, 4	AR	AMACR	<1/200	1/20000	1/1600000000	1/80000
140	Metabolic system	Bile acid synthesis defect, congenital, 5	AR	ABCD3	<1/200	1/20000	1/1600000000	1/80000
141	Metabolic system	Bile acid synthesis defect, congenital, 6	AR	ACOX2	<1/200	1/20000	1/1600000000	1/80000
142	Metabolic system	Hyperbilirubinemia, familial transient neonatal	AR	UGT1A1	<1/500	1/50000	1/10000000000	1/200000
143	Metabolic system	Congenital disorder of glycosylation, type IIb	AR	MOGS	<1/500	1/50000	1/10000000000	1/200000
144	Metabolic system	Congenital disorder of glycosylation, type IIc	AR	SLC35C1	<1/500	1/50000	1/10000000000	1/200000
145	Metabolic system	Congenital disorder of glycosylation, type IId	AR	B4GALT1	<1/500	1/50000	1/10000000000	1/200000
146	Metabolic system	Congenital disorder of glycosylation, type IIf	AR	SLC35A1	<1/500	1/50000	1/10000000000	1/200000
147	Metabolic system	Congenital disorder of glycosylation, type Im	AR	DOLK	<1/500	1/50000	1/10000000000	1/200000
148	Metabolic system	Congenital disorder of glycosylation, type Ia	AR	PMM2	<1/500	1/50000	1/10000000000	1/200000
149	Metabolic system	Congenital disorder of glycosylation, type Ib	AR	MPI	<1/500	1/50000	1/10000000000	1/200000
150	Metabolic system	Congenital disorder of glycosylation, type Ic	AR	ALG6	<1/500	1/1351	1/7304602	1/5405
151	Metabolic system	Congenital disorder of glycosylation, type Id	AR	ALG3	<1/500	1/50000	1/10000000000	1/200000
152	Metabolic system	Congenital disorder of glycosylation, type Ie	AR	DPM1	<1/500	1/6250	1/156250000	1/25000
153	Metabolic system	Congenital disorder of glycosylation, type If	AR	MPDU1	<1/500	1/50000	1/10000000000	1/200000
154	Metabolic system	Congenital disorder of glycosylation, type Ig	AR	ALG12	<1/500	1/50000	1/10000000000	1/200000
155	Metabolic system	Congenital disorder of glycosylation, type Ih	AR	ALG8	<1/500	1/50000	1/10000000000	1/200000
156	Metabolic system	Congenital disorder of glycosylation, type Ij	AR	DPAGT1	<1/500	1/50000	1/10000000000	1/200000
157	Metabolic system	Congenital disorder of glycosylation, type Ik	AR	ALG1	<1/500	1/667	1/1777778	1/2667
158	Metabolic system	Congenital disorder of glycosylation, type In	AR	RFT1	<1/500	1/50000	1/10000000000	1/200000
159	Metabolic system	Congenital disorder of glycosylation, type Iq	AR	SRD5A3	<1/500	1/50000	1/10000000000	1/200000
160	Metabolic system	Mitochondrial complex I deficiency, nuclear type 20	AR	ACAD9	<1/500	1/50000	1/10000000000	1/200000
161	Metabolic system	Mitochondrial complex I deficiency, nuclear type 16	AR	NDUFAF5	1/447	1/1355	1/7339174	1/5418
162	Metabolic system	Mitochondrial complex I deficiency, nuclear type 9	AR	NDUFS6	<1/500	1/50000	1/10000000000	1/200000
163	Metabolic system	Mitochondrial trifunctional protein deficiency	AR	HADHA	3/200	1/952	1/3628118	1/3810
164	Metabolic system	Adenosine deaminase deficiency, partial	AR	ADA	1/224	1/11200	1/501760000	1/44800
165	Metabolic system	Fumarase deficiency	AR	FH	<1/500	1/4167	1/69444444	1/16667
166	Metabolic system	Fructose intolerance, hereditar y	AR	ALDOB	2022-01-01	1/12200	1/595360000	1/48800
167	Metabolic system	Ethylmalonic encephalopathy	AR	ETHE1	<1/500	1/50000	1/10000000000	1/200000
168	Metabolic system	Isobutyryl-CoA dehydrogenase deficiency	AR	ACAD8	2025-01-01	1/12500	1/625000000	1/50000
169	Metabolic system	Isovaleric acidemia	AR	IVD	1/167	1/16700	1/1115560000	1/66800
170	Metabolic system	Hyperoxaluria, primary, type II	AR	GRHPR	<1/500	1/10000	1/400000000	1/40000
171	Metabolic system	Hyperoxaluria, primary, type III	AR	HOGA1	1/184	1/18400	1/1354240000	1/73600
172	Metabolic system	Hyperoxaluria, primary, type 1	AR	AGXT	2020-01-01	1/12000	1/576000000	1/48000
173	Metabolic system	Carnitine deficiency, systemic primary	AR	SLC22A5	2029-01-01	1/12900	1/665640000	1/51600
174	Metabolic system	Mucolipidosis III gamma	AR	GNPTG	<1/500	1/8333	1/277777778	1/33333
175	Metabolic system	Mucopolysaccharidosis type IIID	AR	GNS	1/500	1/7143	1/204081633	1/28571
176	Metabolic system	Acyl-CoA dehydrogenase, me dium chain, deficiency of	AR	ACADM	<3/500	1/16667	1/1111111111	1/66667
177	Metabolic system	Acyl-CoA dehydrogenase, short-chain, deficiency of	AR	ACADS	1985-01-01	1/8500	1/289000000	1/34000
178	Skeletal and Muscular System	Achondrogenesis Ib	AR	SLC26A2	1/158	1/15800	1/998560000	1/63200
179	Skeletal and Muscular System	Myasthenic syndrome, congenital	AR	CHRNE	1/408	1/40800	1/6658560000	1/163200
180	Skeletal and Muscular System	Emery-Dreifuss muscular dystrophy 1, X-linked	XL	EMD	<1/500	1/3846	1/59171598	1/15385
181	Skeletal and Muscular System	Emery-Dreifuss muscular dystrophy 3, autosomal recessive	AR	LMNA	<1/500	1/7143	1/204081633	1/28571
182	Skeletal and Muscular System	Emery-Dreifuss muscular dystrophy 6, X-linked	XL	FHL1	<1/500	1/50000	1/10000000000	1/200000
183	Skeletal and Muscular System	Muscular dystrophy-dystroglycanopathy	AR	FKTN	<1/500	1/50000	1/10000000000	1/200000
184	Skeletal and Muscular System	Muscular dystrophy, limb-girdle, autosomal recessive 23	AR	LAMA2	<1/500	1/50000	1/10000000000	1/200000
185	Skeletal and Muscular System	Schimke immunoosseous dysplasia	AR	SMARCAL 1	1/500	1/50000	1/10000000000	1/200000
186	Skeletal and Muscular System	Nonaka myopathy	AR	GNE	<1/500	1/50000	1/10000000000	1/200000
187	Skeletal and Muscular System	Osteopetrosis, autosomal recessive 1	AR	TCIRG1	1/250	1/1250	1/6250000	1/5000
188	Skeletal and Muscular System	Osteopetrosis, autosomal recessive 4	AR	CLCN7	1/250	1/3571	1/51020408	1/14286
189	Skeletal and Muscular System	Duchenne muscular dystrophy	XL	DMD	<1/500	1/2500	1/25000000	1/10000
190	Skeletal and Muscular System	Nemaline myopathy 2, autosomal recessive	AR	NEB	2012-01-01	1/1867	1/13937778	1/7467
191	Skeletal and Muscular System	Muscular dystrophy-dystroglycanopathy (congenital with brain and eye anomalies), type A, 6	AR	LARGE1	2025-01-01	1/12500	1/625000000	1/50000
192	Skeletal and Muscular System	Spinal muscular atrophy-2	AR	SMN1	1950-01-01	1956-01-01	1/12346	1/222
193	Skeletal and Muscular System	Spinal and bulbar muscular atr ophy of Kennedy	XL	AR	<1/500	1/1087	1/4725898	1/4348
194	Skeletal and Muscular System	Spondylocostal dysostosis 2, autosomal recessive	AR	MESP2	<1/500	1/50000	1/10000000000	1/200000
195	Skeletal and Muscular System	Carpenter syndrome	AR	RAB23	<1/500	1/10000	1/400000000	1/40000
196	Skeletal and Muscular System	Congenital arthrogryposis wit h anterior horn cell disease	AR	GLE1	<1/500	1/50000	1/10000000000	1/200000
197	Skeletal and Muscular System	Myasthenic syndrome, congenital, 11, associated with acetylcholine receptor deficiency	AR	RAPSN	<1/500	1/50000	1/10000000000	1/200000
198	Skeletal and Muscular System	Myasthenic syndrome, congenital, 10	AR	DOK7	1/163	1/441	1/776304	1/1762
199	Skeletal and Muscular System	Myasthenic syndrome, congenital, 1B, fast-channel	AR/AD	CHRNA1	1/577	1/57700	1/13317160000	1/230800
200	Skeletal and Muscular System	Myasthenic syndrome, congenital, 5	AR	COLQ	1/163	1/16300	1/1062760000	1/65200
201	Skeletal and Muscular System	Myasthenic syndrome, congenital, 6, presynaptic	AR	CHAT	1/272	1/27200	1/2959360000	1/108800
202	Skeletal and Muscular System	Charcot-Marie-Tooth disease, type 4D	AR	NDRG1	2024-01-22	1/2200	1/19360000	1/8800
203	Skeletal and Muscular System	Muscular dystrophy, limb-girdle, autosomal recessive 8	AR	TRIM32	<1/500	1/50000	1/10000000000	1/200000
204	Skeletal and Muscular System	Muscular dystrophy-dystroglycanopathy (limb-girdle), type C, 1	AR	POMT1	1/843	1/84300	1/28425960000	1/337200
205	Skeletal and Muscular System	Muscular dystrophy, limb-girdle, autosomal recessive 12	AR	ANO5	<1/500	1/16667	1/1111111111	1/66667
206	Skeletal and Muscular System	Muscular dystrophy-dystrogly canopathy (limb-girdle), type C, 2	AR	POMT2	<1/500	1/50000	1/10000000000	1/200000
207	Skeletal and Muscular System	Muscular dystrophy-dystroglycanopathy (limb-girdle), type C, 9	AR	DAG1	<1/500	1/50000	1/10000000000	1/200000
208	Skeletal and Muscular System	Muscular dystrophy-dystroglycanopathy (limb-girdle), type C, 14	AR	GMPPB	<1/500	1/50000	1/10000000000	1/200000
209	Skeletal and Muscular System	Muscular dystrophy, limb-girdle, autosomal recessive 1	AR	CAPN3	<1/500	1/50000	1/10000000000	1/200000
210	Skeletal and Muscular System	Muscular dystrophy-dystroglycanopathy (congenital with brain and eye anomalies), type A, 3	AR	POMGNT1	1/462	1/46200	1/8537760000	1/184800
211	Skeletal and Muscular System	Muscular dystrophy, limb-girdle, autosomal recessive 2	AR	DYSF	<1/500	1/50000	1/10000000000	1/200000
212	Skeletal and Muscular System	Muscular dystrophy, limb-girdle, autosomal recessive 3	AR	SGCA	<1/500	1/25000	1/2500000000	1/100000
213	Skeletal and Muscular System	Muscular dystrophy, limb-girdle, autosomal recessive 4	AR	SGCB	1/500	1/2273	1/20661157	1/9091
214	Skeletal and Muscular System	Muscular dystrophy, limb-girdle, autosomal recessive 5	AR	SGCG	1/381	1/38100	1/5806440000	1/152400
215	Skeletal and Muscular System	Muscular dystrophy, limb-girdle, autosomal recessive 6	AR	SGCD	<1/500	1923-01-01	1/14792899	1/7692
216	Skeletal and Muscular System	Muscular dystrophy-dystroglycanopathy (limb-girdle), type C, 5	AR	FKRP	<1/500	1/10000	1/400000000	1/40000
217	Skeletal and Muscular System	Rhizomelic chondrodysplasia punctata, type 1	AR	PEX7	1/158	1/465	1/863806	1/1859
218	Skeletal and Muscular System	Rhizomelic chondrodysplasia punctata, type 3	AR	AGPS	<1/500	1/50000	1/10000000000	1/200000
219	Skeletal and Muscular System	Chondrodysplasia punctata, X-linked recessive	XL	ARSL	<1/500	1/50000	1/10000000000	1/200000
220	Skeletal and Muscular System	Myotubular myopathy, X-linked	XL	MTM1	<1/500	1/2941	1/34602076	1/11765
221	Skeletal and Muscular System	Pycnodysostosis	AR	CTSK	<1/500	1/50000	1/10000000000	1/200000
222	Respiratory system	Ciliary dyskinesia, primary, 1, with or without situs inversus	AR	DNAI1	1/230	1/23000	1/2116000000	1/92000
223	Respiratory system	Ciliary dyskinesia, primary, 9, with or without situs inversus	AR	DNAI2	1/447	1/44700	1/7992360000	1/178800
224	Respiratory system	Ciliary dyskinesia, primary, 16	AR	DNAL1	<1/500	1/50000	1/10000000000	1/200000
225	Respiratory system	Ciliary dyskinesia, primary, 3, with or without situs inversus	AR	DNAH5	2042-01-01	1/14200	1/806560000	1/56800
226	Respiratory system	Ciliary dyskinesia, primary, 17	AR	CCDC103	1/316	1/31600	1/3994240000	1/126400
227	Respiratory system	Ciliary dyskinesia, primary, 30	AR	CCDC151	1/365	1/36500	1/5329000000	1/146000
228	Respiratory system	Ciliary dyskinesia, primary, 14	AR	CCDC39	1/211	1/555	1/1233269	1/2221
229	Urinary system	Alkaptonuria	AR	HGD	<1/500	1/50000	1/10000000000	1/200000
230	Urinary system	Polycystic kidney disease 5	AR	DZIP1L	<1/100	1/10000	1/400000000	1/40000
231	Urinary system	Polycystic kidney disease 4, with or without hepatic disease	AR	PKHD1	<1/100	1/10000	1/400000000	1/40000
232	Urinary system	Nephrotic syndrome, type 1	AR	NPHS1	1/289	1/14450	1/835210000	1/57800
233	Urinary system	Nephrotic syndrome, type 2	AR	NPHS2	3/500	1/16667	1/1111111111	1/66667
234	Urinary system	Nephrotic syndrome, type 3	AR	PLCE1	3/500	1/16667	1/1111111111	1/66667
235	Urinary system	Nephrotic syndrome, type 6	AR	PTPRO	3/500	1/16667	1/1111111111	1/66667
236	Urinary system	Alport syndrome 2, autosomal recessive	AR	COL4A3	1/267	1/26700	1/2851560000	1/106800
237	Urinary system	Alport syndrome 2, autosomal recessive	AR	COL4A4	1/267	1/742	1/2200278	1/2967
238	Urinary system	Dent disease 2	XL	OCRL	<1/500	1/10000	1/400000000	1/40000
239	Urinary system	Diabetes insipidus, nephrogenic	AR/AD	AQP2	<1/500	1/4545	1/82644628	1/18182
240	Urinary system	Nephronophthisis 3	AR	NPHP3	<3/1000	1/1149	1/5284714	1/4598
241	Immune system	Chronic granulomatous disease 2, autosomal recessive	AR	NCF2	1/224	1/22400	1/2007040000	1/89600
242	Immune system	Chronic granulomatous disease 4, autosomal recessive	AR	CYBA	1/224	2036-01-01	1/16587107	1/8145
243	Immune system	Chronic granulomatous disease 5, autosomal recessive	AR	CYBC1	1/224	1/22400	1/2007040000	1/89600
244	Immune system	Familial Mediterranean fever, AR	AR	MEFV	2024-01-20	2000-01-01	1/16000000	1/8000
245	Immune system	Wiskott-Aldrich syndrome	XL	WAS	<1/500	1/685	1/1876525	1/2740
246	Immune system	Agammaglobulinemia, X-linke d 1	XL	BTK	<1/500	1/50000	1/10000000000	1/200000
247	Immune system	Lymphoproliferative syndrome, X-linked, 2	XL	XIAP	<1/500	1/2500	1/25000000	1/10000
248	Immune system	Lymphoproliferative syndrome, X-linked, 1	XL	SH2D1A	<1/500	1/7143	1/204081633	1/28571
249	Immune system	Combined cellular and humoral immune defects with granulomas	AR	RAG1	2037-01-01	1/13700	1/750760000	1/54800
250	Immune system	Combined cellular and humoral immune defects with granulomas	AR	RAG2	2037-01-01	1/13700	1/750760000	1/54800
251	Immune system	Severe combined immunodeficiency, X-linked	XL	IL2RG	<1/500	1/50000	1/10000000000	1/200000
252	Immune system	Severe combined immunodeficiency, Athabascan type	AR	DCLRE1C	<1/500	1/50000	1/10000000000	1/200000
253	Immune system	Immunodeficiency, X-linked, with hyper-IgM	XL	CD40LG	<1/500	1/16667	1/1111111111	1/66667
254	Immune system	Bare lymphocyte syndrome, type II, complementation group A	AR	CIITA	<1/500	1/50000	1/10000000000	1/200000
255	Immune system	Hemophagocytic lymphohistiocytosis, familial, 1	AR	HPLH1	3/500	1/16667	1/1111111111	1/66667
256	Immune system	Hemophagocytic lymphohistiocytosis, familial, 2	AR	PRF1	3/500	1/16667	1/1111111111	1/66667
257	Immune system	Hemophagocytic lymphohistiocytosis, familial, 3	AR	UNC13D	3/500	1/16667	1/1111111111	1/66667
258	Immune system	Hemophagocytic lymphohistiocytosis, familial, 4	AR	STX11	3/500	1/16667	1/1111111111	1/66667
259	Immune system	Hemophagocytic lymphohistiocytosis, familial, 5	AR	STXBP2	3/500	1/16667	1/1111111111	1/66667
260	Endocrine system	Hyperinsulinemic hypoglycemia, familial, 1	AR/AD	ABCC8	2012-01-01	1/11200	1/501760000	1/44800
261	Endocrine system	Hyperinsulinemic hypoglycemia, familial, 2	AR/AD	KCNJ11	1/423	1/42300	1/7157160000	1/169200
262	Endocrine system	Hyperinsulinemic hypoglycemia, familial, 4	AR	HADH	<1/500	1/6250	1/156250000	1/25000
263	Endocrine system	Autoimmune polyendocrinopa thy syndrome , type I, with or without reversible metaphyseal dysplasia	AR/AD	AIRE	2050-01-01	1/15000	1/900000000	1/60000
264	Endocrine system	Pituitary hormone deficiency, combined, 2	AR	PROP1	1945-01-01	1/4500	1/81000000	1/18000
265	Endocrine system	Hypothyroidism, congenital, nongoitrous, 1	AR	TSHR	1950-01-01	1/5000	1/100000000	1/20000
266	Endocrine system	Hypothyroidism, congenital, nongoitrous 4	AR	TSHB	1950-01-01	1/5000	1/100000000	1/20000
267	Endocrine system	Pituitary hormone deficiency, combined, 3	AR	LHX3	1945-01-01	1/4500	1/81000000	1/18000
268	Endocrine system	Pituitary hormone deficiency, combined, 1	AR/AD	POU1F1	1/267	1/4450	1/79210000	1/17800
269	Endocrine system	Hypercholesterolemia, familial, 4	AR	LDLRAP1	2024-01-08	1/800	1/2560000	1/3200
270	Skin system	Ehlers-Danlos syndrome, dermatosparaxis type	AR	ADAMTS2	<1/500	1/5000	1/100000000	1/20000
271	Skin system	Ocular albinism, type I, Nettleship-Falls type	XL	GPR143	1/25000	1/147059	1/86505190311	1/588235
272	Skin system	Acrodermatitis enteropathica	AR	SLC39A4	<1/500	1/50000	1/10000000000	1/200000
273	Skin system	Ichthyosis, congenital, autosomal recessive 4A	AR	ABCA12	1/284	1/28400	1/3226240000	1/113600
274	Skin system	Epidermolysis bullosa, junctional, localisata variant	AR	COL17A1	<1/2000	1/50000	1/10000000000	1/200000
275	Skin system	Ataxia-telangiectasia	AR	ATM	2000-01-01	1/909	1/3305785	1/3636
276	Skin system	Epidermolysis bullosa	AR	LAMA3	1/781	1/78100	1/24398440000	1/312400
277	Skin system	Epidermolysis bullosa, junctional, Herlitz type	AR	LAMB3	1/781	1/78100	1/24398440000	1/312400
278	Skin system	Epidermolysis bullosa, junctional, Herlitz type	AR	LAMC2	1/781	1/78100	1/24398440000	1/312400
279	Skin system	Epidermolysis bullosa dystrophica	AR	COL7A1	1/196	1/19600	1/1536640000	1/78400
280	Skin system	Dyskeratosis congenita, autosomal recessive 5	AR/AD	RTEL1	1/500	1/25000	1/2500000000	1/100000
281	Skin system	Ichthyosis, congenital, autosomal recessive 1	AR	TGM1	1/224	1/22400	1/2007040000	1/89600
282	Skin system	Albinism, oculocutaneous, type IB	AR	TYR	3/200	1/6667	1/177777778	1/26667
283	Skin system	Albinism, oculocutaneous, type II, modifier of	AR	MC1R	3/200	1/6667	1/177777778	1/26667
284	Skin system	Albinism, oculocutaneous, type III	AR	TYRP1	3/200	1/6667	1/177777778	1/26667
285	Skin system	Albinism, oculocutaneous, type IV	AR	SLC45A2	3/200	1/6667	1/177777778	1/26667
286	Skin system	Skin;;hair;;eye pigmentation 4, fair	AR	SLC24A5	3/200	2008-01-01	1/46248	1/430
287	Skin system	Albinism, oculocutaneous, type VII	AR	LRMDA	3/200	1/6667	1/177777778	1/26667
288	Skin system	Oculocutaneous albinism, type VIII	AR	DCT	3/200	1/6667	1/177777778	1/26667
289	Skin system	Xeroderma pigmentosum, group A	AR	XPA	1/500	1/1613	1/10405827	1/6452
290	Skin system	Xeroderma pigmentosum, group C	AR	XPC	1/500	1/50000	1/10000000000	1/200000
291	Skin system	Albinism, brown oculocutaneous	AR	OCA2	3/200	1/6667	1/177777778	1/26667
292	Nervous system	Salt and pepper developmental regression syndrome	AR	ST3GAL5	ST3GAL5	1950-09-01	1969-01-01	1/19290	1/278
293	Nervous system	Ceroid lipofuscinosis, neuronal, 3	AR	CLN3	CLN3	1/230	1/3286	1/43183673	1/13143
294	Nervous system	CRASH syndrome Corpus callosum, partial agenesis of;;CRASH syndrome;;Hydrocephalus due to aqueductal stenosis;;Hydrocephalus with congenital idiopathic intestinal pseudoobstruction;;Hydrocep halus with Hirschsprung disease;;MASA syndrome	XL	L1CAM	L1CAM	<1/500	1/50000	1/10000000000	1/200000
295	Nervous system	Segawa syndrome, recessive	AR	TH	TH	1/224	1/7467	1/223004444	1/29867
296	Nervous system	Tay-Sachs disease	AR	HEXA	HEXA	1/300	1/30000	1/3600000000	1/120000
297	Nervous system	Lissencephaly, X-linked	XL	DCX	DCX	<1/500	1/50000	1/10000000000	1/200000
298	Nervous system	Leukoencephalopathy with vanishing white matter	AR	EIF2B5	EIF2B5	<1/500	1/50000	1/10000000000	1/200000
299	Nervous system	Spastic ataxia, Charlevoix-Saguenay type	AR	SACS	SACS	<1/500	1/50000	1/10000000000	1/200000
300	Nervous system	Ataxia with isolated vitamin E deficiency	AR	TTPA	TTPA	<1/500	1/2941	1/34602076	1/11765
301	Nervous system	Arthrogryposis, mental retardation, and seizures	AR	SLC35A3	SLC35A3	<1/500	1/847	1/2872738	1/3390
302	Nervous system	Dysautonomia, familial	AR	ELP1	ELP1	1/300	1/30000	1/3600000000	1/120000
303	Nervous system	Microcephaly, postnatal progressive, with seizures and brain atrophy	AR	MED17	MED17	<1/500	1/50000	1/10000000000	1/200000
304	Nervous system	Spastic paraplegia 15, autosomal recessive	AR	ZFYVE26	ZFYVE26	<1/500	1/50000	1/10000000000	1/200000
305	Nervous system	Spastic paraplegia 49, autosomal recessive	AR	TECPR2	TECPR2	<1/500	1/50000	1/10000000000	1/200000
306	Nervous system	Megalencephalic leukoencephalopathy with subcortical cysts	AR	MLC1	MLC1	<1/500	1/50000	1/10000000000	1/200000
307	Nervous system	Canavan disease	AR	ASPA	ASPA	1957-01-01	1/5700	1/129960000	1/22800
308	Nervous system	Hydrolethalus syndrome	AR	HYLS1	HYLS1	7/500	1/7143	1/204081633	1/28571
309	Nervous system	Pontocerebellar hypoplasia type 1A	AR	VRK1	VRK1	<1/500	1/50000	1/10000000000	1/200000
310	Nervous system	Pontocerebellar hypoplasia, type 1B	AR	EXOSC3	EXOSC3	<1/500	1/2174	1/18903592	1/8696
311	Nervous system	Pontocerebellar hypoplasia type 2D	AR	SEPSECS	SEPSECS	<1/500	1/4545	1/82644628	1/18182
312	Nervous system	Pontocerebellar hypoplasia, type 6	AR	RARS2	RARS2	<1/500	1/16667	1/1111111111	1/66667
313	Nervous system	Agenesis of the corpus callosum with peripheral neuropathy	AR	SLC12A6	SLC12A6	<1/500	1/50000	1/10000000000	1/200000
314	Nervous system	Sandhoff disease, infantile, juvenile, and adult forms	AR	HEXB	HEXB	1/600	1/20000	1/1600000000	1/80000
315	Nervous system	Ceroid lipofuscinosis, neuronal, 10	AR	CTSD	CTSD	1/1761	1/176100	1/124044840000	1/704400
316	Nervous system	Ceroid lipofuscinosis, neuronal, 1	AR	PPT1	PPT1	1/368	1/36800	1/5416960000	1/147200
317	Nervous system	Ceroid lipofuscinosis, neuronal, 2	AR	TPP1	TPP1	1/252	1/25200	1/2540160000	1/100800
318	Nervous system	Ceroid lipofuscinosis, neuronal, 5	AR	CLN5	CLN5	<1/500	1/1471	1/8650519	1/5882
319	Nervous system	Ceroid lipofuscinosis, neuronal, 6	AR	CLN6	CLN6	<1/500	1/3571	1/51020408	1/14286
320	Nervous system	Ceroid lipofuscinosis, neuronal, 7	AR	MFSD8	MFSD8	<1/500	1/10000	1/400000000	1/40000
321	Nervous system	Ceroid lipofuscinosis, neuronal, 8, Northern epilepsy variant	AR	CLN8	CLN8	<1/500	1/50000	1/10000000000	1/200000
322	Nervous system	Adrenoleukodystrophy	XL	ABCD1	ABCD1	2000-01-01	1/714	1/2040816	1/2857
323	Nervous system	Polymicrogyria, bilateral frontoparietal	AR	ADGRG1	ADGRG1	<1/500	1/25000	1/2500000000	1/100000
324	Nervous system	Choreoacanthocytosis	AR	VPS13A	VPS13A	<1/500	1/2500	1/25000000	1/10000
325	Nervous system	Mitochondrial complex IV deficiency, nuclear type 5, (French-Canadian)	AR	LRPPRC	LRPPRC	1/447	1/4967	1/98671111	1/19867
326	Nervous system	Metachromatic leukodystroph y	AR	ARSA	ARSA	2000-01-01	1/10000	1/400000000	1/40000
327	Nervous system	Infantile neuroaxonal dystrophy 1	AR	PLA2G6	PLA2G6	1/500	1/16667	1/1111111111	1/66667
328	Nervous system	Krabbe disease	AR	GALC	GALC	1/158	1/5267	1/110951111	1/21067
329	Visual system	Achromatopsia 3	AR	CNGB3	1987-01-01	1/8700	1/302760000	1/34800
330	Visual system	Progressive external ophthalmoplegia, autosomal recessive 1;;Mitochondrial DNA depletion syndrome 4	AR	POLG	2013-01-01	1/11300	1/510760000	1/45200
331	Visual system	Glaucoma 3A, primary open angle, congenital, juvenile, or adult onset	AR	CYP1B1	1950-01-01	1/5000	1/100000000	1/20000
332	Visual system	Retinitis pigmentosa 2	XL	RP2	2000-03-01	1/3333	1/44444444	1/13333
333	Visual system	Retinitis pigmentosa 3	XL	RPGR	1/259	1/332	1/441032	1/1328
334	Visual system	Retinitis pigmentosa-12	AR	CRB1	2004-01-01	1/10400	1/432640000	1/41600
335	Visual system	Retinitis pigmentosa 19	AR	ABCA4	2000-03-01	1/3333	1/44444444	1/13333
336	Visual system	Retinitis pigmentosa 20	AR	RPE65	1/228	1/1425	1/8122500	1/5700
337	Visual system	Retinitis pigmentosa 25	AR	EYS	1966-01-01	1/244	1/239012	1/978
338	Visual system	Retinitis pigmentosa 26	AR	CERKL	2048-01-01	1/4933	1/97351111	1/19733
339	Visual system	Retinitis pigmentosa 28	AR	FAM161A	1/296	1/29600	1/3504640000	1/118400
340	Visual system	Retinitis pigmentosa-40	AR	PDE6B	2000-03-01	1/3333	1/44444444	1/13333
341	Visual system	Retinitis pigmentosa 43	AR	PDE6A	2000-03-01	1/3333	1/44444444	1/13333
342	Visual system	Retinitis pigmentosa 47	AR	SAG	2000-03-01	1/3333	1/44444444	1/13333
343	Visual system	Retinitis pigmentosa 59	AR	DHDDS	1/296	1/29600	1/3504640000	1/118400
344	Visual system	Microphthalmia with coloboma 3	AR	VSX2	1991-01-01	1/9100	1/331240000	1/36400
345	Visual system	Corneal endothelial dystrophy, autosomal recessive	AR	SLC4A11	<1/500	1/50000	1/10000000000	1/200000
346	Visual system	Retinoschisis	XL	RS1	<1/500	1/3333	1/44444444	1/13333
347	Visual system	Leber congenital amaurosis 13	AR/AD	RDH12	<1/500	1/1250	1/6250000	1/5000
348	Visual system	Gyrate atrophy of choroid and retina with or without ornithinemia	AR	OAT	<1/500	1/3846	1/59171598	1/15385
349	Visual system	Retinitis pigmentosa 37	AR/AD	NR2E3	1/209	1/20900	1/1747240000	1/83600
350	Visual system	Leber congenital amaurosis 5	AR	LCA5	1/500	1/7143	1/204081633	1/28571
351	Hearing system	Deafness, autosomal recessive 2	AR	MYO7A	MYO7A	1/206	1/20600	1/1697440000	1/82400
352	Hearing system	Deafness, autosomal recessive 1A	AR	GJB2	GJB2	1980-01-01	1/8000	1/256000000	1/32000
353	Hearing system	Deafness, autosomal recessive 4, with enlarged vestibular aqueduct	AR	SLC26A4	SLC26A4	1980-01-01	1/8000	1/256000000	1/32000
354	Hearing system	Deafness, autosomal recessive 77	AR	LOXHD1	LOXHD1	1/500	1/50000	1/10000000000	1/200000
355	Hearing system	Deafness, autosomal recessive 1B	AR	GJB6	GJB6	1/423	1/42300	1/7157160000	1/169200
356	Digestive system	Cholestasis, progressive familial intrahepatic 2	AR	ABCB11	ABCB11	<1/500	1/25000	1/2500000000	1/100000
357	Digestive system	Cholestasis, progressive familial intrahepatic 3	AR/AD	ABCB4	ABCB4	<1/500	1/50000	1/10000000000	1/200000
358	Digestive system	Cholestasis, progressive familial intrahepatic 4	AR	TJP2	TJP2	<1/502	1/50200	1/10080160000	1/200800
359	Digestive system	Cholestasis, progressive familial intrahepatic, 5	AR	NR1H4	NR1H4	<1/500	1/50000	1/10000000000	1/200000
360	Digestive system	Cholestasis, progressive familial intrahepatic 1	AR	ATP8B1	ATP8B1	<1/500	1/50000	1/10000000000	1/200000
361	Digestive system	Cystic fibrosis	AR	CFTR	CFTR	<1/20	1/400	1/640000	1/1600
362	Digestive system	Liver failure, transient infantile	AR	TRMU	TRMU	<1/500	1/50000	1/10000000000	1/200000
363	Digestive system	Diarrhea 1, secretory chloride, congenital	AR	SLC26A3	SLC26A3	<1/500	1/50000	1/10000000000	1/200000
364	Blood system	Factor XI deficiency, autosomal recessive	AR/AD	F11	F11	1/500	1/50000	1/10000000000	1/200000
365	Blood system	Hemophilia A	XL	F8	F8	<1/500	1/25000	1/2500000000	1/100000
366	Blood system	Hemophilia B	XL	F9	F9	<1/500	1/8333	1/277777778	1/33333
367	Blood system	Thalassemia, alpha-	AR	HBA1/HBA 2	HBA1/HBA 2	2024-01-20	1/30；1/29	1/3564；1/3361	1/119；1/116
368	Blood system	Neutropenia, severe congenital 4, autosomal recessive	AR	G6PC3	G6PC3	1/341	1/34100	1/4651240000	1/136400
369	Blood system	Fanconi anemia, complementation group A	AR	FANCA	FANCA	1/239	1/3414	1/46629388	1/13657
370	Blood system	Fanconi anemia, complementation group C	AR	FANCC	FANCC	1/535	1/53500	1/11449000000	1/214000
371	Blood system	Fanconi anemia, complementation group D2	AR	FANCD2	FANCD2	<1/200	1/4000	1/64000000	1/16000
372	Blood system	Fanconi anemia, complementation group G	AR	FANCG	FANCG	1/239	1/23900	1/2284840000	1/95600
373	Blood system	Fanconi anemia, complementation group I	AR	FANCI	FANCI	<1/200	1/6667	1/177777778	1/26667
374	Blood system	Bernard-Soulier syndrome, type A1 (recessive)	AR	GP1BA	GP1BA	1/500	1/50000	1/10000000000	1/200000
375	Blood system	Bernard-Soulier syndrome, type C	AR	GP9	GP9	1/500	1/50000	1/10000000000	1/200000
376	Blood system	Thalassemia, beta	AR	HBB	HBB	1/158	1/15800	1/998560000	1/63200
377	Blood system	Hypoprothrombinemia	AR	F2	F2	1933-01-01	1/3300	1/43560000	1/13200
378	Blood system	Factor V deficiency	AR	F5	F5	1936-01-01	1/3600	1/51840000	1/14400
379	Blood system	Abetalipoproteinemia	AR	MTTP	MTTP	<1/500	1/50000	1/10000000000	1/200000
380	Blood system	Thrombocytopenia, congenital amegakaryocytic	AR	MPL	MPL	2002-01-01	1/10200	1/416160000	1/40800
381	Blood system	Myopathy, lactic acidosis, and sideroblastic anemia 1	AR	PUS1	PUS1	<1/500	1/7143	1/204081633	1/28571
382	Blood system	Neutropenia, severe congenital 3, autosomal recessive	AR	HAX1	HAX1	1/224	1/22400	1/2007040000	1/89600
383	Blood system	Neutropenia, severe congenital, 5, autosomal recessive	AR	VPS45	VPS45	1/224	1/22400	1/2007040000	1/89600
384	Multisystem	Usher syndrome, type 1B	AR	MYO7A	MYO7A	1/206	1/20600	1/1697440000	1/82400
385	Multisystem	Usher syndrome, type 1C	AR	USH1C	USH1C	1/353	1/35300	1/4984360000	1/141200
386	Multisystem	Usher syndrome, type 1D	AR	CDH23	CDH23	1/285	1/28500	1/3249000000	1/114000
387	Multisystem	Usher syndrome, type 1F	AR	PCDH15	PCDH15	1/395	1/13167	1/693444444	1/52667
388	Multisystem	Usher syndrome, type 2A	AR	USH2A	USH2A	2026-01-01	1/12600	1/635040000	1/50400
389	Multisystem	Usher syndrome, type 2C	AR	ADGRV1	ADGRV1	3/250	1/8333	1/277777778	1/33333
390	Multisystem	Usher syndrome, type 3A	AR	CLRN1	CLRN1	1/500	1/50000	1/10000000000	1/200000
391	Multisystem	Aicardi-Goutieres syndrome 5	AR	SAMHD1	SAMHD1	<1/500	1/10000	1/400000000	1/40000
392	Multisystem	Arts syndrome	XL	PRPS1	PRPS1	<1/500	1/50000	1/10000000000	1/200000
393	Multisystem	Bardet-Biedl syndrome 10	AR	BBS10	BBS10	1/395	1/39500	1/6241000000	1/158000
394	Multisystem	Bardet-Biedl syndrome 12	AR	BBS12	BBS12	1/791	1/79100	1/25027240000	1/316400
395	Multisystem	Bardet-Biedl syndrome 14	AR	CEP290	CEP290	1/190	1/629	1/1584242	1/2517
396	Multisystem	Bardet-Biedl syndrome 1	AR	BBS1	BBS1	1/367	1/36700	1/5387560000	1/146800
397	Multisystem	Bardet-Biedl syndrome 2	AR	BBS2	BBS2	1/621	1/20700	1/1713960000	1/82800
398	Multisystem	Bardet-Biedl syndrome 3	AR	ARL6	ARL6	<1/500	1/7143	1/204081633	1/28571
399	Multisystem	Bardet-Biedl syndrome 4	AR	BBS4	BBS4	<1/500	1/5556	1/123456790	1/22222
400	Multisystem	Bardet-Biedl syndrome 6	AR	MKKS	MKKS	<1/500	1/50000	1/10000000000	1/200000
401	Multisystem	Barth syndrome	XL	TAZ	TAZ	<3/1000	1/33333	1/4444444444	1/133333
402	Multisystem	Cohen syndrome	AR	VPS13B	VPS13B	<1/500	1/12500	1/625000000	1/50000
403	Multisystem	Ehlers-Danlos syndrome, kyphoscoliotic type, 1	AR	PLOD1	PLOD1	1/158	1/15800	1/998560000	1/63200
404	Multisystem	Ellis-van Creveld syndrome	AR	EVC2	EVC2	1/240	1/12000	1/576000000	1/48000
405	Multisystem	Ellis-van Creveld syndrome	AR	EVC	EVC	2042-01-01	2029-01-01	1/16460408	1/8114
406	Multisystem	Gitelman syndrome	AR	SLC12A3	SLC12A3	2000-01-01	1/10000	1/400000000	1/40000
407	Multisystem	Hermansky-Pudlak syndrome 1	AR	HPS1	HPS1	<1/500	1/5556	1/123456790	1/22222
408	Multisystem	Hermansky-Pudlak syndrome 3	AR	HPS3	HPS3	<1/500	1/8333	1/277777778	1/33333
409	Multisystem	Hermansky-Pudlak syndrome 4	AR	HPS4	HPS4	<1/500	1/50000	1/10000000000	1/200000
410	Multisystem	Hermansky-Pudlak syndrome 5	AR	HPS5	HPS5	<1/500	1/50000	1/10000000000	1/200000
411	Multisystem	Hermansky-Pudlak syndrome 6	AR	HPS6	HPS6	<1/500	1/3333	1/44444444	1/13333
412	Multisystem	Joubert syndrome 17	AR	CPLANE1	CPLANE1	1/472	1/2484	1/24685208	1/9937
413	Multisystem	Joubert syndrome 2	AR	TMEM216	TMEM216	1/472	1/47200	1/8911360000	1/188800
414	Multisystem	Joubert syndrome 3	AR	AHI1	AHI1	1/472	1/1098	1/4819557	1/4391
415	Multisystem	Joubert syndrome 5	AR	CEP290	CEP290	1/472	1/629	1/1584242	1/2517
416	Multisystem	Joubert syndrome 6	AR	TMEM67	TMEM67	1/472	1/1573	1/9901511	1/6293
417	Multisystem	Joubert syndrome 9	AR	CC2D2A	CC2D2A	1/472	1/9440	1/356454400	1/37760
418	Multisystem	Laron dwarfism	AR	GHR	GHR	1/158	1/15800	1/998560000	1/63200
419	Multisystem	Meckel syndrome 1	AR	MKS1	MKS1	1/260	1/26000	1/2704000000	1/104000
420	Multisystem	Netherton syndrome	AR	SPINK5	SPINK5	<2/100	1/5000	1/100000000	1/20000
421	Multisystem	Pendred syndrome	AR	SLC26A4	SLC26A4	1980-01-01	1/8000	1/256000000	1/32000
422	Multisystem	Shwachman-Diamond syndrome	AR	SBDS	SBDS	2046-01-01	1/14600	1/852640000	1/58400
423	Multisystem	Sjogren-Larsson syndrome	AR	ALDH3A2	ALDH3A2	1/250	1/25000	1/2500000000	1/100000
424	Multisystem	Smith-Lemli-Opitz syndrome	AR	DHCR7	DHCR7	2024-01-30	1/3000	1/36000000	1/12000
425	Multisystem	Stuve-Wiedemann syndrome	AR	LIFR	LIFR	<1/500	1/2500	1/25000000	1/10000
426	Multisystem	Usher syndrome, type 1G	AR	USH1G	USH1G	1/600	1/60000	1/14400000000	1/240000
427	Multisystem	Wolcott-Rallison syndrome	AR	EIF2AK3	EIF2AK3	<1/500	1/5000	1/100000000	1/20000
428	Multisystem	Wolfram syndrome 1	AR	WFS1	WFS1	<1/200	1/20000	1/1600000000	1/80000
429	Multisystem	Mental retardation-hypotonic facies syndrome, X-linked	XL	ATRX	ATRX	<1/500	1/1190	1/5668934	1/4762
430	Multisystem	Bartter syndrome, type 4a	AR	BSND	BSND	1/500	1/50000	1/10000000000	1/200000
431	Multisystem	Mitochondrial complex III deficiency, nuclear type 1	AR	BCS1L	BCS1L	<1/500	1/50000	1/10000000000	1/200000
432	Multisystem	Bloom syndrome	AR	BLM	BLM	1/800	1/3478	1/48393195	1/13913
433	Multisystem	Multiple pterygium syndrome, lethal type	AR	CHRNG	CHRNG	<1/500	1/50000	1/10000000000	1/200000
434	Multisystem	Trichohepatoenteric syndrome 1	AR	TTC37	TTC37	1/500	1/50000	1/10000000000	1/200000
435	Multisystem	Osteoporosis-pseudoglioma syndrome	AR	LRP5	LRP5	7/5000	1/71429	1/20408163265	1/285714
436	Multisystem	Mulibrey nanism	AR	TRIM37	TRIM37	2000-01-01	1/500	1/1000000	2000-01-01
437	Multisystem	Cockayne syndrome, type A	AR	ERCC8	ERCC8	1/822	1/11743	1/551578776	1/46971
438	Multisystem	Cockayne syndrome, type B	AR	ERCC6	ERCC6	<1/500	1/25000	1/2500000000	1/100000
439	Multisystem	Roberts-SC phocomelia syndrome	AR	ESCO2	ESCO2	<1/500	1/50000	1/10000000000	1/200000
440	Multisystem	Joubert syndrome 7	AR	RPGRIP1L	RPGRIP1L	1/259	1992-01-01	1/15877160	1/7969
441	Multisystem	Immunodeficiency-centromeri c instability-facial anomalies syndrome 1	AR	DNMT3B	DNMT3B	<1/500	1/50000	1/10000000000	1/200000
442	Multisystem	Nijmegen breakage syndrome	AR	NBN	NBN	1/158	1/1129	1/5094694	1/4514
443	Multisystem	Salla disease	AR	SLC17A5	SLC17A5	<1/500	1/10000	1/400000000	1/40000
444	Multisystem	Ectodermal dysplasia 1, hypohidrotic, X-linked	XL	EDA	EDA	<1/500	1/4167	1/69444444	1/16667
445	Multisystem	Distal renal tubular acidosis 2 with progressive sensorineural hearing loss	AR	ATP6V1B1	ATP6V1B1	<1/500	1/50000	1/10000000000	1/200000
446	Multisystem	Alstrom syndrome	AR	ALMS1	ALMS1	<1/500	1/50000	1/10000000000	1/200000
447	Multisystem	Steel syndrome	AR	COL27A1	COL27A1	<1/500	1/50000	1/10000000000	1/200000
448	Multisystem	Insensitivity to pain, congenital, with anhidrosis	AR	NTRK1	NTRK1	<1/500	1/781	1/2441406	1/3125
449	Multisystem	Mitochondrial DNA depletion syndrome 1 (MNGIE type)	AR	TYMP	TYMP	<1/500	1/50000	1/10000000000	1/200000
450	Multisystem	Chediak-Higashi syndrome	AR	LYST	LYST	<1/500	1/3125	1/39062500	1/12500
451	Multisystem	Ehlers-Danlos syndrome, cardiac valvular type	AR	COL1A2	COL1A2	1/500	1/4545	1/82644628	1/18182
452	Multisystem	Schopf-Schulz-Passarge syndrome	AR	WNT10A	WNT10A	<1/500	1/50000	1/10000000000	1/200000
453	Multisystem	Joubert syndrome 4	AR	NPHP1	NPHP1	1/480	1/16000	1/1024000000	1/64000

## Sheet: Table S3
Table S3. The grouping of exome sequencing results for individuals and couples
Note: a positive diagnostic result encompassed the following patterns: Pattern 1: male and female with the same P or LP variant site; Pattern 2: male or female with a P or LP variant site that conformed to the disease pattern; Pattern 3: male or female with a P or LP variant site, and the other with a VUS in the same gene; Pattern 4: female with X-linked P, LP, or VUSs. All other results were con…
ID	Gender	Age	Gene	DNA alteration	Protein alteration	Allele Frequency (gnomAD)	Classification	Inheritance	Group results	Positive pattern
8	Male	27	UGT1A1	c.1091C>T	p.Pro364Leu	0.0012	P	Carriers (heterozygous)	Positive	1
	Female	27	ACADS	c.1031A>G	p.Glu344Gly	0.0001	LP	Carriers (heterozygous)
			UGT1A1	c.1091C>T	p.Pro364Leu	0.0012	P	Carriers (heterozygous)
10	Male	26						Non-carrier	Positive	2
	Female	26	ABCA4	c.5881G>A	p.Gly1961Arg	9.147e-05	P	Carriers (heterozygous)
			GJB2	c.109G>A	p.Val37Ile	0.0077	P	Carriers (homozygous)
31	Male	32	ATP6V1B1		p.Phe452Leufs*35	-	P	Carriers (heterozygous)	Positive	2
			CYP21A2	c.955C>T	p.Gln319Ter	0.0001	P	Carriers (heterozygous)
			GJB2	c.109G>A	p.Val37Ile	0.0077	P	Carriers (heterozygous)
			COLQ		p.Ile337Thr	-	LP	Carriers (heterozygous)
			BCHE		p.Gln147Ter	-	P	Carriers (homozygous)
	Female	29	PAH	c.1301C>A	p.Ala434Asp	-	P	Carriers (heterozygous)
			LOXHD1		p.Gly881Arg	-	LP	Carriers (heterozygous)
44	Male	28	CFTR		c.1210-12T[5]/c.1210-34TG[12]	-	P	Carriers (heterozygous)	Positive	1
	Female	28	CFTR		c.1210-12T[5]/c.1210-34TG[12]	-	P	Carriers (heterozygous)
51	Male	39	COL7A1		p.Ser1209Leufs*6	-	LP	Carriers (heterozygous)	Positive	2
			UGT1A1	c.1091C>T	p.Pro364Leu	0.0012	LP	Carriers (heterozygous)
			BCHE	c.666_669del	p.Phe223Glufs*38	1.595e-05	LP	Carriers (heterozygous)
	Female	34	ALPL		p.Gly455Ser	-	LP	Carriers (heterozygous)
			ASL		p.Arg456Trp	-	LP	Carriers (heterozygous)
			GJB2	c.109G>A	p.Val37Ile	0.0077	P	Carriers (homozygous)
59	Male	33	UGT1A1	c.1091C>T	p.Pro364Leu	0.0012	LP	Carriers (heterozygous)	Positive	1
			OCRL		c.2341+1G>A	-	P	Carriers (heterozygous)
	Female	34	CFTR			-	P	Carriers (heterozygous)
			OCRL		c.2341+1G>A	-	P	Carriers (heterozygous)
63	Male	31	PEX1		p.Gln261Argfs*8	-	P	Carriers (heterozygous)	Positive	1
			PKHD1	c.2507T>C	p.Val836Ala	7.961e-05	P	Carriers (heterozygous)
	Female	31	GNPTAB			-	P	Carriers (heterozygous)
			BCHE		p.Thr343Asnfs*8	-	LP	Carriers (heterozygous)
86	Male	34	CYP19A1	c.1352T>C	p.Leu451Pro	2.391e-05	LP	Carriers (heterozygous)	Positive	3
	Female	34	ABCA4		p.Ser34_Leu35del	-	P	Carriers (heterozygous)
			ABCA4	c.6119G>A	p.Arg2040Gln	0.0003	P	Carriers (heterozygous)
90	Male	32	GJB2	c.109G>A	p.Val37Ile	0.0077	P	Carriers (heterozygous)	Positive	3
			PKHD1			-	LP	Carriers (heterozygous)
			SLC26A4		p.Asn392Tyr	-	P	Carriers (heterozygous)
	Female	32	SLC26A4		c.919-2A>G	-	P	Carriers (heterozygous)
100	Male	33	UGT1A1	c.1091C>T	p.Pro364Leu	0.0012	LP	Carriers (heterozygous)	Positive	3
			ABCG5	c.1336C>T	p.Arg446Ter	0.0002	P	Carriers (heterozygous)
			UGT1A1	c.1091C>T	p.Pro364Leu	0.0012	P	Carriers (heterozygous)
	Female	30	ABCG5		p.Pro558Glnfs*14	-	P	Carriers (heterozygous)
104	Male	31	CYP21A2	c.955C>T	p.Gln319Ter	0.0001	P	Carriers (heterozygous)	Positive	1
			CFTR		1210- 12T[5]/c.1210- 34TG[12]	-	P	Carriers (heterozygous)
	Female	30	MLC1	c.65G>A	p.Arg22Gln	0.0005	LP	Carriers (heterozygous)
			CFTR		1210- 12T[5]/c.1210- 34TG[12]	-	P	Carriers (heterozygous)
126	Male	28	SLC25A13	c.852_855del	p.Met285Profs*2	0.0003	P	Carriers (heterozygous)	Positive	3
	Female	28	MMACHC		p.Arg161Gln	-	P	Carriers (heterozygous)
			GJB2	c.235delC	p.Leu79Cysfs*3	0.0005	P	Carriers (heterozygous)
			GJB2	c.109G>A	p.Val37Ile	0.0077	P	Carriers (heterozygous)
133	Male	35	GALC	c.1901T>C	p.Leu634Ser	0.0007	P	Carriers (heterozygous)	Positive	3
			ALMS1		p.Arg3609Alafs*6	-	P	Carriers (heterozygous)
			SLC12A3		p.Arg399His	-	P	Carriers (heterozygous)
	Female	29	USH2A	c.2802T>G	p.Cys934Trp	0.0002	P	Carriers (heterozygous)
			UGT1A1	c.686C>A	p.Pro229Gln	0.0015	LP	Carriers (heterozygous)
			MCCC2		p.Gly368Valfs*70	-	LP	Carriers (heterozygous)
			SLC12A3	c.1732G>A	p.Val578Met	0.0006	P	Carriers (heterozygous)
160	Male	29	HBB		p.phe42Leufs*19	-	P	Carriers (heterozygous)	Positive	3
			GJB2	c.235delC	p.Leu79Cysfs*3	0.0005	P	Carriers (heterozygous)
	Female	29	UGT1A1	c.1091C>T	p.Pro364Leu	0.0012	LP	Carriers (heterozygous)
			GJB2	c.109G>A	p.Val37Ile	0.0077	P	Carriers (heterozygous)
165	Male	35	ABCG5	c.751C>T	p.Gln251Ter	3.976e-05	P	Carriers (heterozygous)	Positive	3
	Female	35	GJB2	c.299_300del	p.His100Argfs*14	6.375e-05	P	Carriers (heterozygous)
			GJB2	c.109G>A	p.Val37Ile	0.0077	P	Carriers (heterozygous)
174	Male	30	OCA2		p.Arg243Cys	-	P	Carriers (heterozygous)	Positive	3
	Female	30	OCA2	c.1363A>G	p.Arg455Gly	0.0003	P	Carriers (heterozygous)
177	Male	27	CYP21A2	c.955C>T	p.Gln319Ter	0.0001	P	Carriers (heterozygous)	Positive	3
			GJB2	c.299_300del	p.His100Argfs*14	6.375e-05	P	Carriers (heterozygous)
			GJB2	c.109G>A	p.Val37Ile	0.0077	P	Carriers (heterozygous)
	Female	28						Non-carrier
182	Male	28	SLC12A3	c.1732G>A	p.Val578Met	0.0006	LP	Carriers (heterozygous)	Positive	3
	Female	27	USH2A			-	P	Carriers (heterozygous)
			GJB2	c.235delC	p.Leu79Cysfs*3	0.0005	P	Carriers (heterozygous)
			GJB2	c.176_191del	p.Gly59Alafs*18	1.194e-05	P	Carriers (heterozygous)
185	Male	36	POLG	c.2890C>T	p.Arg964Cys	0.0007	P	Carriers (heterozygous)	Positive	1
			CYP21A2	c.955C>T	p.Gln319Ter	0.0001	P	Carriers (heterozygous)
			SGSH		p.Phe101Ser	-	LP	Carriers (heterozygous)
	Female	31	CFTR		c.1210-12T[5]/c.1210-34TG[12]	-	P	Carriers (heterozygous)
			CFTR		c.1210-12T[5]/c.1210-34TG[12]	-	P	Carriers (heterozygous)
187	Male	28	SPINK5	c.2459dupA	p.Lys824Glufs*4	0.0013	P	Carriers (heterozygous)	Positive	3
			NPHS1		p.Ser928Ter	-	LP	Carriers (heterozygous)
			VPS13A		p.Arg776Ter	-	LP	Carriers (heterozygous)
			GJB2	c.235delC	p.Leu79Cysfs*3	0.0005	P	Carriers (heterozygous)
			GJB2	c.109G>A	p.Val37Ile	0.0077	P	Carriers (heterozygous)
	Female	28						Non-carrier
229	Male	37	CYP21A2	c.844G>T	p.Val282Leu	0.0053	P	Carriers (heterozygous)	Positive	1
			GJB2	c.109G>A	p.Val37Ile	0.0077	P	Carriers (heterozygous)
	Female	29	AGXT	c.32C>G	p.Pro11Arg	0.0002	LP	Carriers (heterozygous)
			GJB2	c.109G>A	p.Val37Ile	0.0077	P	Carriers (heterozygous)
239	Male	29	PEX10		p.Leu272Valfs*66	-	LP	Carriers (heterozygous)	Positive	2
			F11		p.Leu483Phefs*2	-	P	Carriers (heterozygous)
	Female	30	CYP21A2	c.955C>T	p.Gln319Ter	0.0001	P	Carriers (heterozygous)
			CFTR	c.1392G>T	p.Lys464Asn	-	P	Carriers (heterozygous)
240	Male	30	UGT1A1	c.686C>A	p.Pro229Gln	0.0015	P	Carriers (heterozygous)	Positive	3
	Female	30	CYP21A2	c.1069C>T	p.Arg357Trp	1.2e-05	P	Carriers (heterozygous)
			UGT1A1	c.1091C>T	p.Pro364Leu	0.0012	P	Carriers (heterozygous)
276	Male	32	UGT1A1	c.1091C>T	p.Pro364Leu	0.0012	LP	Carriers (heterozygous)	Positive	1
			ALPL	c.529G>A	p.Ala177Thr	0.0001	LP	Carriers (heterozygous)
	Female	29	DNAI2	c.643dupC	p.Ser216Ilefs*44	-	LP	Carriers (heterozygous)
			UGT1A1	c.1091C>T	p.Pro364Leu	0.0012	LP	Carriers (heterozygous)
279	Male	30	UGT1A1	c.1091C>T	p.Pro364Leu	0.0012	LP	Carriers (heterozygous)	Positive	1
			FANCD2	c.3457G>T	p.Glu1153Ter	-	LP	Carriers (heterozygous)
			MLC1	c.65G>A	p.Arg22Gln	0.0005	LP	Carriers (heterozygous)
	Female	31	VPS13B	c.6865+1G>T		7.999e-06	P	Carriers (heterozygous)
			UGT1A1	c.1091C>T	p.Pro364Leu	0.0012	LP	Carriers (heterozygous)
317	Male	32	GJB2	c.109G>A	p.Val37Ile	0.0077	P	Carriers (heterozygous)	Positive	1
	Female	32	GJB2	c.109G>A	p.Val37Ile	0.0077	P	Carriers (heterozygous)
			STAR	c.707_708delinsCTT	p.Lys236Thrfs*47	-	LP	Carriers (heterozygous)
320	Male	26	GJB2	c.109G>A	p.Val37Ile	0.0077	P	Carriers (heterozygous)	Positive	3
	Female	27	UGT1A1	c.1091C>T	p.Pro364Leu	0.0012	LP	Carriers (heterozygous)
			UGT1A1	c.686C>A	p.Pro229Gln	0.0015	LP	Carriers (heterozygous)
324	Male	41	ELP1	c.1644-2A>T		-	LP	Carriers (heterozygous)	Positive	1
			CFTR	c.1210- 12T[5]/c.1210- 34TG[12]	c.1210-12T[5]/c.1210-34TG[12]	0.0086	P	Carriers (heterozygous)
	Female	37	CFTR	c.1210- 12T[5]/c.1210- 34TG[12]	c.1210-12T[5]/c.1210-34TG[12]	0.0086	P	Carriers (heterozygous)
			SLC25A13	c.852_855del	p.Met285Profs*2	0.0003	P	Carriers (heterozygous)
331	Male	28	GJB2	c.109G>A	p.Val37Ile	0.0077	P	Carriers (heterozygous)	Positive	2
	Female	29	ALPL	c.346G>A	p.Ala116Thr	-	P	Carriers (heterozygous)
369	Male	41	ABCA4	c.6563T>C	p.Phe2188Ser	7.953e-06	P	Carriers (heterozygous)	Positive	3
	Female	39	ABCA4	c.6119G>A	p.Arg2040Gln	0.0003	LP	Carriers (heterozygous)
			POLG	c.2890C>T	p.Arg964Cys	0.0007	P	Carriers (heterozygous)
389	Male	32	CFTR	c.1210- 12T[5]/c.1210- 34TG[12]	c.1210-12T[5]/c.1210-34TG[12]	0.0086	P	Carriers (heterozygous)	Positive	1
	Female	32	GALC	c.1901T>C	p.Leu634Ser	0.0007	P	Carriers (heterozygous)
			CYP27A1	c.1436G>A	p.Arg479His	0.0001	LP	Carriers (heterozygous)
			CFTR	c.1210- 12T[5]/c.1210- 34TG[12]	c.1210-12T[5]/c.1210-34TG[12]	0.0086	P	Carriers (heterozygous)
399	Male	28	CYP21A2	c.955C>T	p.Gln319Ter	0.0001	P	Carriers (heterozygous)	Positive	3
			CFTR	c.1210-12T[5]/c.1210-34TG[12]		0.0086	P	Carriers (heterozygous)
			NAGLU	c.174del	p.Lys59Serfs*63	-	LP	Carriers (heterozygous)
			LAMA3	c.948-2A>G		-	LP	Carriers (heterozygous)
			EYS	c.2953_2961del	p.Thr985_Gly987del	0.0002	LP	Carriers (heterozygous)
			GJB2	c.109G>A	p.Val37Ile	0.0077	P	Carriers (heterozygous)
	Female	27	GJB2	c.299_300del	p.His100Argfs*14	6.375e-05	P	Carriers (heterozygous)
			GCDH	c.413G>A	p.Arg138Lys	-	LP	Carriers (heterozygous)
425	Male	26	ETFDH	c.770A>G	p.Tyr257Cys	9.947e-05	P	Carriers (heterozygous)	Positive	3
	Female	30	ETFDH	c.389A>T	p.Asp130Val	1.194e-05	LP	Carriers (heterozygous)
			UGT1A1	c.1091C>T	p.Pro364Leu	0.0012	LP	Carriers (heterozygous)
			ALPL	c.979T>C	p.Phe327Leu	7.166e-05	P	Carriers (heterozygous)
			BLM	c.1126del	p.Met376Trpfs*7	-	LP	Carriers (heterozygous)
461	Male	32	HLCS	c.1223del	p.Gly408Valfs*20	1.593e-05	P	Carriers (heterozygous)	Positive	3
			CYP21A2	c.955C>T	p.Gln319Ter	0.0001	P	Carriers (heterozygous)
			GJB2	c.109G>A	p.Val37Ile	0.0077	P	Carriers (heterozygous)
			GJB2	c.9G>A	p.Trp3Ter	-	P	Carriers (heterozygous)
	Female	28	TYR	c.832C>T	p.Arg278Ter	0.0002	P	Carriers (heterozygous)
			ALPL	c.655A>G	p.Met219Val	7.953e-06	LP	Carriers (heterozygous)
			MCCC2	c.1570G>A	p.Ala524Thr	2.387e-05	LP	Carriers (heterozygous)
463	Male	32	UGT1A1	c.686C>A	p.Pro229Gln	0.0015	LP	Carriers (heterozygous)	Positive	3
			TSHR	c.1349G>A	p.Arg450His	0.0002	P	Carriers (heterozygous)
			TSHR	c.394G>C	p.Gly132Arg	4.018e-05	P	Carriers (heterozygous)
	Female	28	EYS	c.6416G>A	p.Cys2139Tyr	0.0001	P	Carriers (heterozygous)
			USH1C	c.2590C>T	p.Arg864Ter	9.146e-05	LP	Carriers (heterozygous)
			GALC	c.136G>T	p.Asp46Tyr	5.914e-05	LP	Carriers (heterozygous)
467	Male	31	GJB2	c.109G>A	p.Val37Ile	0.0077	P	Carriers (heterozygous)	Positive	3
	Female	30	GJB2	c.299_300del	p.His100Argfs*14	6.375e-05	P	Carriers (heterozygous)
			CFTR	c.1210-12T[5]/c.1210-34TG[12]		0.0086	P	Carriers (heterozygous)
			DHCR7	c.1190C>T	p.Ser397Leu	1.242e-05	P	Carriers (heterozygous)
484	Male	33	MMUT	c.1106G>A	p.Arg369His	6.781e-05	P	Carriers (heterozygous)	Positive	2
			COL27A1	c.2447dup	p.Gly817Trpfs*8	-	LP	Carriers (heterozygous)
			F11	c.1253G>T	p.Gly418Val	0.0031	LP	Carriers (heterozygous)
	Female	33	IDUA	c.1632del	p.Glu545Argfs*15	-	LP	Carriers (heterozygous)
513	Male	28	GJB2	c.416G>A	p.Ser139Asn	0.0003	P	Carriers (heterozygous)	Positive	3
			GNE	c.527A>T	p.Asp176Val	5.173e-05	P	Carriers (heterozygous)
			SBDS	c.258+2T>C		0.0039	P	Carriers (heterozygous)
			DPAGT1	c.598delG	p.Val200Serfs*12	-	LP	Carriers (heterozygous)
			ABCG5	c.-76C>T	c.-76C>T	3.187e-05	VUSs	Carriers (heterozygous)
	Female	28	ABCG5	c.1336C>T	p.Arg446Ter	0.0002	P	Carriers (heterozygous)
514	Male	31	DYSF	c.4450del	p.Leu1484Serfs*41	-	LP	Carriers (heterozygous)	Positive	1
			GJB2	c.109G>A	p.Val37Ile	0.0077	P	Carriers (heterozygous)
	Female	30	GJB2	c.109G>A	p.Val37Ile	0.0077	P	Carriers (heterozygous)
			UNC13D	c.2588G>A	p.Gly863Asp	0.0003	LP	Carriers (heterozygous)
518	Male	33	SLC12A3	c.1732G>A	p.Val578Met	0.0006	LP	Carriers (heterozygous)	Positive	3
	Female	30	SLC12A3	c.179C>T	p.Thr60Met	5.568e-05	P	Carriers (heterozygous)
			SMPD1	c.564dupC	p.Lys189Glnfs*4	0.0002	P	Carriers (heterozygous)
			UGT1A1	c.1456T>G	p.Tyr486Asp	0.0002	LP	Carriers (heterozygous)
525	Male	29	ALPL	c.542C>T	p.Ser181Leu	3.982e-05	P	Carriers (heterozygous)	Positive	2
	Female	30						Non-carrier
532	Male	27	UGT1A1	c.1091C>T	p.Pro364Leu	0.0012	P	Carriers (heterozygous)	Positive	1
	Female	27	UGT1A1	c.1091C>T	p.Pro364Leu	0.0012	P	Carriers (heterozygous)
539	Male	34	UGT1A1	c.686C>A	p.Pro229Gln	0.0015	LP	Carriers (heterozygous)	Positive	3
	Female	37	UGT1A1	c.1091C>T	p.Pro364Leu	0.0012	LP	Carriers (heterozygous)
			CYP21A2	c.955C>T	p.Gln319Ter	0.0001	P	Carriers (heterozygous)
541	Male	30	GJB2	c.235delC	p.Leu79Cysfs*3	0.0005	P	Carriers (heterozygous)	Positive	3
			SLC25A20	c.1A>T	p.Met1?	-	LP	Carriers (heterozygous)
			HOGA1	c.834_834+1delinsTT	c.834_834+1delinsTT	-	P	Carriers (heterozygous)
	Female	31	HOGA1	c.554C>T	p.Thr185Met	0.0006	LP	Carriers (heterozygous)
543	Male	34	GJB2	c.109G>A	p.Val37Ile	0.0077	P	Carriers (heterozygous)	Positive	1
			CYP21A2	c.955C>T	p.Gln319Ter	0.0001	P	Carriers (heterozygous)
			UGT1A1	c.1091C>T	p.Pro364Leu	0.0012	LP	Carriers (heterozygous)
	Female	35	UGT1A1	c.686C>A	p.Pro229Gln	0.0015	LP	Carriers (heterozygous)
			UGT1A1	c.1091C>T	p.Pro364Leu	0.0012	LP	Carriers (heterozygous)
			CYP7B1	c.259+2T>C		3.979e-06	P	Carriers (heterozygous)
			CYP27A1	c.1263+1G>A		2.784e-05	P	Carriers (heterozygous)
			LAMA2	c.6955C>T	p.Arg2319Ter	1.596e-05	P	Carriers (heterozygous)
554	Male	25	UGT1A1	c.1456T>G	p.Tyr486Asp	0.0002	LP	Carriers (heterozygous)	Positive	1
			UGT1A1	c.1091C>T	p.Pro364Leu	0.0012	LP	Carriers (heterozygous)
	Female	26	UGT1A1	c.1091C>T	p.Pro364Leu	0.0012	LP	Carriers (heterozygous)
			CFTR	c.1210-12T[5]/c.1210-34TG[12]		0.0086	P	Carriers (heterozygous)
558	Male	30	F11	c.55+2T>C	c.55+2T>C	-	LP	Carriers (heterozygous)	Positive	2
	Female	30	CYP21A2	c.955C>T	p.Gln319Ter	0.0001	P	Carriers (heterozygous)
			ATM	c.6482_6483dup	p.Ser2162Alafs*74	-	LP	Carriers (heterozygous)
573	Male	29	ABCA4	c.6119G>A	p.Arg2040Gln	0.0003	LP	Carriers (heterozygous)	Positive	3
			ZFYVE26	c.2553+1G>A		-	LP	Carriers (heterozygous)
			GALNS	c.887C>T	p.Ala296Val	0.0003	P	Carriers (heterozygous)
	Female	28	GALNS	c.953T>G	p.Met318Arg	1.995e-05	P	Carriers (heterozygous)
			UGT1A1	c.686C>A	p.Pro229Gln	0.0015	LP	Carriers (heterozygous)
581	Male	26						Non-carrier	Positive	2
	Female	26	ABCC8	c.4055G>A	p.Arg1352His	1.988e-05	P	Carriers (heterozygous)
596	Male	28	EVC2	c.1195C>T	p.Arg399Ter	4.775e-05	P	Carriers (heterozygous)	Positive	3
			LIPA	c.796G>T	p.Gly266Ter	3.992e-06	LP	Carriers (heterozygous)
			CYP21A2	c.844G>T	p.Val282Leu	0.0053	P	Carriers (heterozygous)
	Female	30	ALPL	c.542C>T	p.Ser181Leu	3.982e-05	P	Carriers (heterozygous)
			CFTR	c.1210-12T[5]/c.1210-34TG[12]		0.0086	P	Carriers (heterozygous)
			TYR	c.1037-7T>A		0.0009	LP	Carriers (heterozygous)
618	Male	30						Non-carrier	Positive	2
	Female	31	ATP7B	c.2183A>G	p.Asn728Ser	4.007e-05	LP	Carriers (heterozygous)
			ALPL	c.542C>T	p.Ser181Leu	3.982e-05	P	Carriers (heterozygous)
623	Male	27	ACADS	c.1130C>T	p.Pro377Leu	6.449e-05	LP	Carriers (heterozygous)	Positive	1
			GJB2	c.109G>A	p.Val37Ile	0.0077	P	Carriers (heterozygous)
	Female	27	GJB2	c.109G>A	p.Val37Ile	0.0077	P	Carriers (heterozygous)
			GJB2	c.235delC	p.Leu79Cysfs*3	0.0005	P	Carriers (heterozygous)
			SLC12A3	c.1732G>A	p.Val578Met	0.0006	LP	Carriers (heterozygous)
628	Male	30	ABCG5	c.547C>T	p.Arg183Ter	1.194e-05	LP	Carriers (heterozygous)	Positive	1
			SPINK5	c.1222C>T	p.Gln408Ter	-	LP	Carriers (heterozygous)
			ALG8	c.478+1G>A		0.0002	LP	Carriers (heterozygous)
			GJB2	c.235delC	p.Leu79Cysfs*3	0.0005	P	Carriers (heterozygous)
	Female	28	GJB2	c.235delC	p.Leu79Cysfs*3	0.0005	P	Carriers (heterozygous)
			GALC	c.1901T>C	p.Leu634Ser	0.0007	P	Carriers (heterozygous)
			VPS13B	c.9331-1G>T		-	P	Carriers (heterozygous)
650	Male	27	UGT1A1	c.1091C>T	p.Pro364Leu	0.0012	LP	Carriers (heterozygous)	Positive	2
			GCDH	c.169G>A	p.Glu57Lys	3.983e-06	LP	Carriers (heterozygous)
	Female	28	VPS13B	c.9331-1G>T		-	P	Carriers (heterozygous)
			CFTR	c.1210-12T[5]/c.1210-34TG[12]		0.0086	P	Carriers (heterozygous)
			AQP2	c.211G>A	p.Val71Met	7.981e-06	LP	Carriers (heterozygous)
684	Male	26	MMUT	c.1287C>G	p.Tyr429Ter	-	P	Carriers (heterozygous)	Positive	3
			ATP7B	c.3316G>A	p.Val1106Ile	0.0001	LP	Carriers (heterozygous)
			GJB2	c.508_511dup	p.Ala171Glufs*40	1.991e-05	P	Carriers (heterozygous)
	Female	26	GJB2	c.109G>A	p.Val37Ile	0.0077	P	Carriers (heterozygous)
710	Male	35	VPS13B	c.9331-1G>T		-	P	Carriers (heterozygous)	Positive	3
			RAPSN	c.149_153delinsAGATGGGCCGCTACAAGGAGATGG	p.Val50Glufs*114	1.198e-05	LP	Carriers (heterozygous)
			UGT1A1	c.686C>A	p.Pro229Gln	0.0015	LP	Carriers (heterozygous)
			UGT1A1	c.1091C>T	p.Pro364Leu	0.0012	LP	Carriers (heterozygous)
	Female	32	MYO7A	c.5515_5516del	p.Leu1839Valfs*71	-	LP	Carriers (heterozygous)
724	Male	28	GJB2	c.109G>A	p.Val37Ile	0.0077	P	Carriers (heterozygous)	Positive	1
			GJB2	c.299_300del	p.His100Argfs*14	6.375e-05	P
	Female	27	GJB2	c.109G>A	p.Val37Ile	0.0077	P	Carriers (heterozygous)
751	Male	35	ABCG5	c.1166G>A	p.Arg389His	0.0002	P	Carriers (heterozygous)	Positive	2
			LRP5	c.1434G>A	p.Trp478Ter	-	LP	Carriers (heterozygous)
			LRP5	c.1434G>A	p.Trp478Ter	-	LP	Carriers (heterozygous)
	Female	38	CEP290	c.1666dup	p.Ile556Asnfs*20	0.0019	P	Carriers (heterozygous)
			CYP21A2	c.1451_1452delinsC	p.Arg484Profs*58	0.0002	P	Carriers (heterozygous)
			ABCG8	c.694+5G>C		0.0002	LP	Carriers (heterozygous)
759	Male	34	GJB2	c.109G>A	p.Val37Ile	0.0077	P	Carriers (heterozygous)	Positive	1
			POLG	c.2890C>T	p.Arg964Cys	0.0007	P	Carriers (heterozygous)
			EYS	c.8107G>T	p.Glu2703Ter	0.0001	P	Carriers (heterozygous)
			SLC22A5	c.1400C>G	p.Ser467Cys	0.0002	P	Carriers (heterozygous)
			UGT1A1	c.1091C>T	p.Pro364Leu	0.0012	LP	Carriers (heterozygous)
	Female	34	UGT1A1	c.1091C>T	p.Pro364Leu	0.0012	LP	Carriers (heterozygous)
762	Male	27	UGT1A1	c.1091C>T	p.Pro364Leu	0.0012	LP	Carriers (homozygous)	Positive	2
			MEFV	c.2282G>A	p.Arg761His	0.0002	P	Carriers (heterozygous)
	Female	28	LAMA3	c.4750C>T	p.Arg1584Ter	0.0001	LP	Carriers (heterozygous)
			PTS	c.84-291A>G		-	LP	Carriers (heterozygous)
767	Male	31	GJB2	c.109G>A	p.Val37Ile	0.0077	P	Carriers (heterozygous)	Positive	3
	Female	29	GJB2	c.235del	p.Leu79Cysfs*3	0.0005	P	Carriers (heterozygous)
			F11	c.1556G>A	p.Trp519Ter	3.182e-05	P	Carriers (heterozygous)
772	Male	29	SLC12A3	c.1732G>A	p.Val578Met	0.0006	LP	Carriers (heterozygous)	Positive	3
	Female	28	SLC12A3	c.841T>C	p.Trp281Arg	3.585e-05	LP	Carriers (heterozygous)
776	Male	28	GALC	c.1901T>C	p.Leu634Ser	0.0007	P	Carriers (heterozygous)	Positive	2
			G6PC1	c.648G>T	p.Leu216=	8.359e-05	P	Carriers (heterozygous)
			SBDS	c.258+2T>C		0.0039	P	Carriers (heterozygous)
			CFTR	c.1210-12T[5]/c.1210-34TG[12]		0.0086	P	Carriers (heterozygous)
			BCHE	c.666_669del	p.Phe223Glufs*38	1.595e-05	LP	Carriers (heterozygous)
			EYS	c.2259+1G>A		3.807e-05	LP	Carriers (heterozygous)
	Female	28	POLG	c.2890C>T	p.Arg964Cys	0.0007	P	Carriers (homozygous)
777	Male	26	GJB2	c.109G>A	p.Val37Ile	0.0077	P	Carriers (heterozygous)	Positive	3
	Female	27	GJB2	c.334_335del	p.Lys112Glufs*2	7.992e-06	P	Carriers (heterozygous)
			CFTR	c.1210-12T[5]/c.1210-34TG[12]		0.0086	P	Carriers (heterozygous)
785	Male	29	UGT1A1	c.1456T>G	p.Tyr486Asp	0.0002	LP	Carriers (heterozygous)	Positive	3
	Female	27	UGT1A1	c.686C>A	p.Pro229Gln	0.0015	LP	Carriers (heterozygous)
			CYP21A2	c.955C>T	p.Gln319Ter	0.0001	P	Carriers (heterozygous)
			GJB2	c.235del	p.Leu79Cysfs*3	0.0005	P	Carriers (heterozygous)
			CAPN3	c.2120A>G	p.Asp707Gly	0.0002	P	Carriers (heterozygous)
			DYSF	c.706C>T	p.Arg236Ter	7.953e-06	LP	Carriers (heterozygous)
804	Male	40						Non-carrier	Positive	3
	Female	38	ACADM	c.928G>A	p.Gly310Arg	2.398e-05	P	Carriers (heterozygous)
			CFTR	c.4056G>C	p.Gln1352His	0.001	LP	Carriers (heterozygous)
			CFTR	c.1210-12T[5]/c.1210-34TG[12]	c.1210-12T[5]/c.1210-34TG[12]	0.0086	P	Carriers (heterozygous)
843	Male	29	GALT	c.904+1G>T		7.953e-06	LP	Carriers (heterozygous)	Positive	3
			ATP7B	c.2924C>A	p.Ser975Tyr	8.018e-06	LP	Carriers (heterozygous)
			GJB2	c.235delC	p.Leu79Cysfs*3	0.0005	P	Carriers (heterozygous)
			GJB2	c.583A>G	p.Met195Val	3.183e-05	P	Carriers (heterozygous)
	Female	29						Non-carrier
861	Male	26	SERPINA1	c.227_229del	p.Phe76del	0.0001	P	Carriers (heterozygous)	Positive	3
			CFTR	c.1210-12T[5]/c.1210-34TG[12]	c.1210-12T[5]/c.1210-34TG[12]	0.0086	P	Carriers (heterozygous)
	Female	26	CFTR	c.4056G>C	p.Gln1352His	0.001	LP	Carriers (heterozygous)
			PAH	c.1068C>A	p.Tyr356Ter	1.195e-05	P	Carriers (heterozygous)
			MMUT	c.1663G>A	p.Ala555Thr	2.786e-05	P	Carriers (heterozygous)
			PRF1	c.503G>A	p.Ser168Asn	2.785e-05	LP	Carriers (heterozygous)
874	Male	30	UNC13D	c.2588G>A	p.Gly863Asp	0.0003	LP	Carriers (heterozygous)	Positive	3
	Female	30	ABCC8	c.1887del	p.Thr630Hisfs*17	-	LP	Carriers (heterozygous)
			UGT1A1	c.1091C>T	p.Pro364Leu	0.0012	LP	Carriers (heterozygous)
			UGT1A1	c.1456T>G	p.Tyr486Asp	0.0002	LP	Carriers (heterozygous)
879	Male	30	PYGM	c.1147G>A	p.Glu383Lys	8.539e-06	LP	Carriers (heterozygous)	Positive	2
			UGT1A1	c.1456T>G	p.Tyr486Asp	0.0002	LP	Carriers (heterozygous)
			ABCC8	c.4411G>A	p.Asp1471Asn	2.179e-05	P	Carriers (heterozygous)
	Female	30	TYR	c.593T>C	p.Ile198Thr	3.977e-06	P	Carriers (heterozygous)
			SLC12A3	c.539C>A	p.Thr180Lys	0.0003	P	Carriers (heterozygous)
			GAA	c.2662G>T	p.Glu888Ter	1.998e-05	P	Carriers (heterozygous)
887	Male	35	PKHD1	c.11314C>T	p.Arg3772Ter	-	P	Carriers (heterozygous)	Positive	1
	Female	34	PKHD2	c.11314C>T	p.Arg3772Ter	-	P	Carriers (heterozygous)
1	Male	31	USH2A	c.2802T>G	p.Cys934Trp	0.0002	P	Carriers (heterozygous)	Negative
			SLC35A3		p.Gln290Ter	-	LP	Carriers (heterozygous)
	Female	27	SBDS			-	P	Carriers (heterozygous)
			GALC	c.1901T>C	p.Leu634Ser	0.0007	P	Carriers (heterozygous)
			MESP2		p.Val240Serfs*241	-	LP	Carriers (heterozygous)
2	Male	26	GJB2	c.109G>A	p.Val37Ile	0.0077	P	Carriers (heterozygous)	Negative
			CFTR			-	P	Carriers (heterozygous)
	Female	28						Non-carrier
4	Male	25	PC	c.1892G>A	p.Arg631Gln	3.986e-06	LP	Carriers (heterozygous)	Negative
			AHI1		p.Thr304Asnfs*6	-	LP	Carriers (heterozygous)
			ALG12		p.Arg202Ter	-	LP	Carriers (heterozygous)
	Female	25						Non-carrier
6	Male	28						Non-carrier	Negative
	Female	27	CYP21A2	c.955C>T	p.Gln319Ter	0.0001	P	Carriers (heterozygous)
9	Male	28						Non-carrier	Negative
	Female	29	CYP21A2	c.1069C>T	p.Arg357Trp	1.2e-05	P	Carriers (heterozygous)
			GALNS			-	LP	Carriers (heterozygous)
7	Male	30	ERCC6		p.Glu477Valfs*2	-	LP	Carriers (heterozygous)	Negative
			ATP7B	c.3316G>A	p.Val1106Ile	0.0001	LP	Carriers (heterozygous)
	Female	30						Non-carrier
12	Male	27	ATP7B		p.Glu1173Lys	-	P	Carriers (heterozygous)	Negative
	Female	27	GJB2	c.109G>A	p.Val37Ile	0.0077	P	Carriers (heterozygous)
13	Male	32						Non-carrier	Negative
	Female	31	CYP21A2	c.955C>T	p.Gln319Ter	0.0001	P	Carriers (heterozygous)
			CFTR			-	P	Carriers (heterozygous)
			CNGB3			-	P	Carriers (heterozygous)
14	Male	29	CFTR			-	P	Carriers (heterozygous)	Negative
	Female	29	G6PC	c.648G>T	p.Leu216=	8.359e-05	P	Carriers (heterozygous)
15	Male	30	CFTR			-	P	Carriers (heterozygous)	Negative
			GJB2	c.109G>A	p.Val37Ile	0.0077	P	Carriers (heterozygous)
	Female	31	ERCC6		p.Arg77Ter	-	P	Carriers (heterozygous)
			HOGA1			-	LP	Carriers (heterozygous)
16	Male	28	CEP290			-	P	Carriers (heterozygous)	Negative
	Female	28	ABCA4	c.6119G>A	p.Arg2040Gln	0.0003	LP	Carriers (heterozygous)
17	Male	35	ATP7B	c.3809A>G	p.Asn1270Ser	0.0002	P	Carriers (heterozygous)	Negative
			SEPSECS		p.Arg271Ter	-	LP	Carriers (heterozygous)
	Female	34	STAR		p.Arg182His	-	P	Carriers (heterozygous)
18	Male	26	GALC	c.1901T>C	p.Leu634Ser	0.0007	P	Carriers (heterozygous)	Negative
	Female	27						Non-carrier
19	Male	29	HBB	c.217dup	p.Ser73Lysfs*2	7.954e-06	P	Carriers (heterozygous)	Negative
			GNPTAB	c.268dup	p.Leu90Profs*31	-	LP	Carriers (heterozygous)
	Female	29						Non-carrier
21	Male	32						Non-carrier	Negative
	Female	28	GJB2	c.109G>A	p.Val37Ile	0.0077	P	Carriers (heterozygous)
			ABCA4	c.4297G>A	p.Val1433Ile	0.0016	LP	Carriers (heterozygous)
			SLC12A3	c.1732G>A	p.Val578Met	0.0006	LP	Carriers (heterozygous)
			UGT1A1	c.686C>A	p.Pro229Gln	0.0015	LP	Carriers (heterozygous)
22	Male	35						Non-carrier	Negative
	Female	34	ATP7B	c.2333G>T	p.Arg778Leu	0.0001	P	Carriers (heterozygous)
			F11		p.Gln281Ter	-	P	Carriers (heterozygous)
23	Male	35						Non-carrier	Negative
	Female	35	CYP27A1			-	P	Carriers (heterozygous)
24	Male	36	MMACHC	c.609G>A	p.Trp203Ter	4.408e-05	P	Carriers (heterozygous)	Negative
			SLC37A4		p.Pro191Leu	-	P	Carriers (heterozygous)
			TYR	c.1199G>T	p.Trp400Leu	3.596e-05	LP	Carriers (heterozygous)
	Female	31	GJB2	c.109G>A	p.Val37Ile	0.0077	P	Carriers (heterozygous)
			SBDS			-	P	Carriers (heterozygous)
			SLC26A4			-	P	Carriers (heterozygous)
25	Male	33	SLC25A13			-	P	Carriers (heterozygous)	Negative
	Female	35	CBS	c.833T>C	p.Ile278Thr	-	P	Carriers (heterozygous)
26	Male	30	GJB2	c.235delC	p.Leu79Cysfs*3	0.0005	P	Carriers (heterozygous)	Negative
	Female	27	SLC22A5	c.1400C>G	p.Ser467Cys	0.0002	P	Carriers (heterozygous)
27	Male	30	CFTR		p.Met469Val	-	LP	Carriers (heterozygous)	Negative
	Female	26						Non-carrier
29	Male	28	CFTR			-	P	Carriers (heterozygous)	Negative
			ABCA4		p.Pro68Leu	-	LP	Carriers (heterozygous)
	Female	28	TYR			-	P	Carriers (heterozygous)
			PCCA		p.Trp5Ter	-	LP	Carriers (heterozygous)
			LAMA2		p.Ala2920Profs*45	-	LP	Carriers (heterozygous)
32	Male	29						Non-carrier	Negative
	Female	23						Non-carrier
33	Male	32	GJB2	c.109G>A	p.Val37Ile	0.0077	P	Carriers (heterozygous)	Negative
	Female	29	AKR1D1		p.Arg266Gln	-	LP	Carriers (heterozygous)
34	Male	31	GJB2	c.109G>A	p.Val37Ile	0.0077	P	Carriers (heterozygous)	Negative
	Female	30	PCCA		p.Arg77Trp	-	P	Carriers (heterozygous)
			CBS		p.Gly347Ser	-	P	Carriers (heterozygous)
35	Male	29	CFTR	c.4056G>C	p.Gln1352His	0.001	P	Carriers (heterozygous)	Negative
			IDUA		p.Gln60Ter	-	P	Carriers (heterozygous)
			ATP7B		p.Gly1030Asp	-	LP	Carriers (heterozygous)
			NEB		p.Ala61_Ser62insLeuAlaGlnProAla	-	LP	Carriers (heterozygous)
	Female	28	EVC		p.Ser163Alafs*2	-	LP	Carriers (heterozygous)
			ABCA4	c.872C>T	p.Pro291Leu	0.0006	LP	Carriers (heterozygous)
36	Male	29	GJB2	c.235delC	p.Leu79Cysfs*3	0.0005	P	Carriers (heterozygous)	Negative
			ALMS1	c.5418del	p.Tyr1805Thrfs*23	-	LP	Carriers (heterozygous)
	Female	27	TYR	c.929dup	p.Arg311Lysfs*7	4.379e-05	P	Carriers (heterozygous)
			ETFDH		p.Asp130Val	-	LP	Carriers (heterozygous)
37	Male	28	GAA			-	P	Carriers (heterozygous)	Negative
			LRPPRC		p.Ile639Leufs*13	-	LP	Carriers (heterozygous)
	Female	28	CYP21A2	c.955C>T	p.Gln319Ter	0.0001	P	Carriers (heterozygous)
38	Male	34	GALC	c.1901T>C	p.Leu634Ser	0.0007	P	Carriers (heterozygous)	Negative
	Female	35	STAR		p.Gln258Ter	-	P	Carriers (heterozygous)
39	Male	28	GAA	c.752C>T	p.Ser251Leu	0.0004	P	Carriers (heterozygous)	Negative
			GAA	c.761C>T	p.Ser254Leu	0.0002	P	Carriers (heterozygous)
			AMT		p.Asp276His	-	LP	Carriers (heterozygous)
	Female	28	TH	c.605G>A	p.Arg202His	0.0001	P	Carriers (heterozygous)
40	Male	27	PAH	c.208_210del	p.Ser70del	1.194e-05	P	Carriers (heterozygous)	Negative
			MCCC1		p.Asp569Thrfs*30	-	LP	Carriers (heterozygous)
	Female	27	EYS		p.Ile829Thrfs*39	-	LP	Carriers (heterozygous)
41	Male	29						Non-carrier	Negative
	Female	27						Non-carrier
42	Male	34						Non-carrier	Negative
	Female	33	BLM			-	P	Carriers (heterozygous)
			GNPTAB	c.268dup	p.Leu90Profs*31	-	LP	Carriers (heterozygous)
43	Male	36	OCA2		p.Arg136Ter	-	P	Carriers (heterozygous)	Negative
			SMARCAL1		p.Arg820His	-	LP	Carriers (heterozygous)
	Female	34	CYP21A2	c.955C>T	p.Gln319Ter	0.0001	P	Carriers (heterozygous)
			SBDS			-	P	Carriers (heterozygous)
			CFTR			-	P	Carriers (heterozygous)
45	Male	32	GJB2	c.235delC	p.Leu79Cysfs*3	0.0005	P	Carriers (heterozygous)	Negative
			EVC2		p.Arg399Ter	-	P	Carriers (heterozygous)
			CYP21A2	c.955C>T	p.Gln319Ter	0.0001	P	Carriers (heterozygous)
			PMM2	c.430T>C	p.Phe144Leu	0.0002	LP	Carriers (heterozygous)
			LPL		p.Ala20Profs*24	-	LP	Carriers (heterozygous)
	Female	30	NEB			-	LP	Carriers (heterozygous)
46	Male	31	CYP21A2	c.955C>T	p.Gln319Ter	0.0001	P	Carriers (heterozygous)	Negative
			ABCG8			-	LP	Carriers (heterozygous)
	Female	29	SLC12A3		p.Leu849His	-	P	Carriers (heterozygous)
			AGL		p.Arg977Ter	-	P	Carriers (heterozygous)
47	Male	32	COL7A1	c.2392G>A	p.Gly798Arg	0.0003	LP	Carriers (heterozygous)	Negative
			UGT1A1	c.1091C>T	p.Pro364Leu	0.0012	LP	Carriers (heterozygous)
	Female	27						Non-carrier
48	Male	37	GNE	c.527A>T	p.Asp176Val	5.173e-05	P	Carriers (heterozygous)	Negative
			CLN5	c.286C>T	p.Arg96Ter	2.386e-05	P	Carriers (heterozygous)
	Female	38	GJB2	c.109G>A	p.Val37Ile	0.0077	P	Carriers (heterozygous)
			SLC25A15		p.Thr272Ile	-	LP	Carriers (heterozygous)
49	Male	33						Non-carrier	Negative
	Female	34	HOGA1		p.Thr185Met	-	LP	Carriers (heterozygous)
			CIITA		p.Gln900Ter	-	LP	Carriers (heterozygous)
50	Male	28						Non-carrier	Negative
	Female	26	GALC	c.1901T>C	p.Leu634Ser	0.0007	P	Carriers (heterozygous)
52	Male	26						Non-carrier	Negative
	Female	26						Non-carrier
53	Male	29	CYP21A2	c.955C>T	p.Gln319Ter	0.0001	P	Carriers (heterozygous)	Negative
	Female	30	GNE	c.18T>A	p.Tyr6Ter	0.0002	LP	Carriers (heterozygous)
			TSHR		p.Tyr601Ter	-	LP	Carriers (heterozygous)
			TTC37			-	LP	Carriers (heterozygous)
55	Male	35	GAA			-	P	Carriers (heterozygous)	Negative
			GMPPB		p.Arg357His	-	LP	Carriers (heterozygous)
	Female	36						Non-carrier
56	Male	28	CFTR			-	P	Carriers (heterozygous)	Negative
			NPHP3		p.Phe718Phe	-	LP	Carriers (heterozygous)
	Female	29	LPL		p.Arg270His	-	P	Carriers (heterozygous)
			USH2A		p.Ser5060Pro	-	LP	Carriers (heterozygous)
57	Male	33	ACADS	c.164C>T	p.Pro55Leu	3.579e-05	P	Carriers (heterozygous)	Negative
	Female	35	ATP7B		p.Asp765Gly	-	LP	Carriers (heterozygous)
58	Male	33	UGT1A1	c.1091C>T	p.Pro364Leu	0.0012	LP	Carriers (heterozygous)	Negative
			OCRL		c.2341+1G>A	-	P	Carriers (heterozygous)
	Female	35	CFTR			-	P	Carriers (heterozygous)
			OCRL		c.2341+1G>A	-	P	Carriers (heterozygous)
60	Male	33	GJB2	c.109G>A	p.Val37Ile	0.0077	P	Carriers (heterozygous)	Negative
			FANCA	c.1_2delinsG	p.Met1?	-	P	Carriers (heterozygous)
			CYP21A2	c.955C>T	p.Gln319Ter	0.0001	P	Carriers (heterozygous)
	Female	33						Non-carrier
61	Male	35	POLG	c.2890C>T	p.Arg964Cys	0.0007	P	Carriers (heterozygous)	Negative
			CFTR	c.1392G>T	p.Lys464Asn	-	P	Carriers (heterozygous)
	Female	36	CFTR	c.1392G>T	p.Lys464Asn	-	P	Carriers (heterozygous)
62	Male	29						Non-carrier	Negative
	Female	29	ABCA4	c.6320G>A	p.Arg2107His	0.0015	P	Carriers (heterozygous)
64	Male	34						Non-carrier	Negative
	Female	34	ANO5		p.Arg547Gln	-	LP	Carriers (heterozygous)
			CLCN7		p.Trp524Ter	-	LP	Carriers (heterozygous)
65	Male	29	CNGB3	c.1208G>A	p.Arg403Gln	5.172e-05	P	Carriers (heterozygous)	Negative
			PRF1	c.503G>A	p.Ser168Asn	2.785e-05	LP	Carriers (heterozygous)
	Female	28	IDUA	c.1_2delinsG	p.Met1?	-	LP	Carriers (heterozygous)
66	Male	44	POMT1	c.852A>T	p.Leu284Phe	1.591e-05	LP	Carriers (heterozygous)	Negative
	Female	43	AGXT	c.32C>G	p.Pro11Arg	0.0002	LP	Carriers (heterozygous)
67	Male	40	GNE	c.1892C>T	p.Ala631Val	8.748e-05	P	Carriers (heterozygous)	Negative
			CYP21A2	c.955C>T	p.Gln319Ter	0.0001	P	Carriers (heterozygous)
			UGT1A1	c.1091C>T	p.Pro364Leu	0.0012	LP	Carriers (heterozygous)
	Female	35	GJB2	c.109G>A	p.Val37Ile	0.0077	P	Carriers (heterozygous)
			CFTR		p.Leu454del	-	LP	Carriers (heterozygous)
			COLQ		p.Leu9Glyfs*124	-	LP	Carriers (heterozygous)
68	Male	38	CYP21A2	c.955C>T	p.Gln319Ter	0.0001	P	Carriers (heterozygous)	Negative
	Female	33	MLC1	c.65G>A	p.Arg22Gln	0.0005	LP	Carriers (heterozygous)
69	Male	29						Non-carrier	Negative
	Female	29						Non-carrier
71	Male	34						Non-carrier	Negative
			GJB2	c.109G>A	p.Val37Ile	0.0077	P	Carriers (heterozygous)
	Female	33	IDUA		p.Thr179Lys	-	LP	Carriers (heterozygous)
72	Male	34	HBB		p.Lys18Ter	-	P	Carriers (heterozygous)	Negative
			GJB2	c.299_300del	p.His100Argfs*14	6.375e-05	P	Carriers (heterozygous)
			UGT1A1	c.686C>A	p.Pro229Gln	0.0015	LP	Carriers (heterozygous)
	Female	32	COLQ			-	P	Carriers (heterozygous)
			SMPD1	c.559dupC	p.Lys189Glnfs*4	0.0002	P	Carriers (heterozygous)
			ABCB4	c.1015dup	p.Ser339Phefs*17	0.0009	P	Carriers (heterozygous)
			PEX2	c.373C>T	p.Arg125Ter	7.956e-06	P	Carriers (heterozygous)
			FANCA		p.Glu605Valfs*7	-	LP	Carriers (heterozygous)
73	Male	27	TYR	c.929dup	p.Arg311Lysfs*7	4.379e-05	P	Carriers (heterozygous)	Negative
			CYP21A2	c.955C>T	p.Gln319Ter	0.0001	P	Carriers (heterozygous)
			WFS1	c.2020G>A	p.Gly674Arg	0.0002	LP	Carriers (heterozygous)
	Female	23	CFTR			-	P	Carriers (heterozygous)
74	Male	34	BCHE		p.Thr343Asnfs*8	-	LP	Carriers (heterozygous)	Negative
	Female	38						Non-carrier
75	Male	30	CFTR			-	P	Carriers (heterozygous)	Negative
			ANO5		p.Ile80Asnfs*2	-	LP	Carriers (heterozygous)
			GAMT		p.Glu176Ter	-	LP	Carriers (heterozygous)
	Female	27	PAH	c.1223G>A	p.Arg408Gln	4.773e-05	P	Carriers (heterozygous)
			FANCI		p.Gln851Ter	-	LP	Carriers (heterozygous)
76	Male	31						Non-carrier	Negative
	Female	25						Non-carrier
77	Male	30	GJB2	c.235delC	p.Leu79Cysfs*3	0.0005	P	Carriers (heterozygous)	Negative
			HPS6		p.Gly136Alafs*32	-	P	Carriers (heterozygous)
	Female	30	SMPD1	c.559dupC	p.Lys189Glnfs*4	0.0002	P	Carriers (heterozygous)
78	Male	26	ABCG5	c.1166G>A	p.Arg389His	0.0002	P	Carriers (heterozygous)	Negative
			SMPD1	c.559dupC	p.Lys189Glnfs*4	0.0002	P	Carriers (heterozygous)
			VPS13B			-	P	Carriers (heterozygous)
			CPS1		p.Arg174Trp	-	LP	Carriers (heterozygous)
			UGT1A1	c.686C>A	p.Pro229Gln	0.0015	LP	Carriers (heterozygous)
	Female	25	CYP21A2	c.955C>T	p.Gln319Ter	0.0001	P	Carriers (heterozygous)
			HBB			-	P	Carriers (heterozygous)
80	Male	31	GJB2	c.109G>A	p.Val37Ile	0.0077	P	Carriers (heterozygous)	Negative
	Female	30	MMACHC	c.609G>A	p.Trp203Ter	4.408e-05	P	Carriers (heterozygous)
			CBS	c.833T>C	p.Ile278Thr	-	P	Carriers (heterozygous)
81	Male	30						Non-carrier	Negative
	Female	30	NPC1		p.Pro887Leu	-	P	Carriers (heterozygous)
			PHGDH			-	LP	Carriers (heterozygous)
			NAGS		p.Ile481Serfs*86	-	LP	Carriers (heterozygous)
83	Male	31						Non-carrier	Negative
	Female	29	GJB2	c.109G>A	p.Val37Ile	0.0077	P	Carriers (heterozygous)
84	Male	36	SLC26A4			-	P	Carriers (heterozygous)	Negative
			DNAH5			-	LP	Carriers (heterozygous)
			ASNS		p.Thr475Ile	-	LP	Carriers (heterozygous)
	Female	36	CYP11B2		p.Arg384Ter	-	P	Carriers (heterozygous)
85	Male	33	PRF1	c.1228C>T	p.Arg410Trp	2.788e-05	P	Carriers (heterozygous)	Negative
			CC2D2A		p.Arg1528Cys	-	LP	Carriers (heterozygous)
			PKHD1	c.2507T>C	p.Val836Ala	7.961e-05	LP	Carriers (heterozygous)
	Female	33	COL17A1		p.Leu1100Tyrfs*5	-	LP	Carriers (heterozygous)
87	Male	31	AGXT		p.Gly190Arg	-	LP	Carriers (heterozygous)	Negative
			HSD17B4		p.Gln623Argfs*10	-	LP	Carriers (heterozygous)
	Female	31	GALE	c.505C>T	p.Arg169Trp	7.158e-05	LP	Carriers (heterozygous)
			ACAD8	c.286G>A	p.Gly96Ser	0.0001	LP	Carriers (heterozygous)
88	Male	30						Non-carrier	Negative
	Female	36	NPHS1		p.Asp310Asn	-	LP	Carriers (heterozygous)
89	Male	30	ACADVL		p.Lys278del	-	LP	Carriers (heterozygous)	Negative
	Female	31	ABCA4		p.Arg2038Trp	-	P	Carriers (heterozygous)
92	Male	31						Non-carrier	Negative
	Female	26	CFTR			-	P	Carriers (heterozygous)
			BCS1L		p.Tyr301Ter	-	LP	Carriers (heterozygous)
93	Male	28	G6PC		p.Leu216Leu	-	P	Carriers (heterozygous)	Negative
			SLC25A13			-	P	Carriers (heterozygous)
			POMT1	c.97C>T	p.Arg33Ter	7.968e-06	LP	Carriers (heterozygous)
	Female	29	UNC13D	c.2588G>A	p.Gly863Asp	0.0003	LP	Carriers (heterozygous)
94	Male	31						Non-carrier	Negative
	Female	30						Non-carrier
95	Male	31						Non-carrier	Negative
	Female	31	SMPD1	c.559dupC	p.Lys189Glnfs*4	0.0002	P	Carriers (heterozygous)
			CYP17A1		p.Thr186Asnfs*9	-	LP	Carriers (heterozygous)
			GLDC		p.Gln370Ter	-	LP	Carriers (heterozygous)
			POMT1		p.Val485Cysfs*50	-	LP	Carriers (heterozygous)
98	Male	33	USH2A	c.2802T>G	p.Cys934Trp	0.0002	P	Carriers (heterozygous)	Negative
	Female	31						Non-carrier
99	Male	31	HBB			-	P	Carriers (heterozygous)	Negative
			CEP290		p.Arg151Ter	-	P	Carriers (heterozygous)
			STAR		p.Gln258Ter	-	P	Carriers (heterozygous)
			GJB2	c.109G>A	p.Val37Ile	0.0077	P	Carriers (heterozygous)
	Female	33						Non-carrier
101	Male	39	SLC26A4	c.697G>C	p.Val233Leu	0.0001	LP	Carriers (heterozygous)	Negative
	Female	39	GAA		p.Ser251_Ser254delinsLeuLeuProLeu	-	P	Carriers (heterozygous)
			UGT1A1	c.1091C>T	p.Pro364Leu	0.0012	LP	Carriers (heterozygous)
103	Male	23	OCA2		p.Pro743Leu	-	P	Carriers (heterozygous)	Negative
			ABCG5		p.Phe565Leufs*12	-	LP	Carriers (heterozygous)
	Female	27	SLC25A13	c.852_855del	p.Met285Profs*2	0.0003	P	Carriers (heterozygous)
			UGT1A1	c.686C>A	p.Pro229Gln	0.0015	LP	Carriers (heterozygous)
105	Male	29	CYP21A2	c.955C>T	p.Gln319Ter	0.0001	P	Carriers (heterozygous)	Negative
	Female	30	SMPD1	c.559dupC	p.Lys189Glnfs*4	0.0002	P	Carriers (heterozygous)
			UGT1A1	c.686C>A	p.Pro229Gln	0.0015	LP	Carriers (heterozygous)
108	Male	37	GALC	c.1901T>C	p.Leu634Ser	0.0007	P	Carriers (heterozygous)	Negative
			ACSF3		p.Arg471Trp	-	LP	Carriers (heterozygous)
			GNE	c.18T>A	p.Tyr6Ter	0.0002	LP	Carriers (heterozygous)
			LCA5		p.Tyr23Ter	-	LP	Carriers (heterozygous)
	Female	42	FANCI		p.Tyr923_Lys1328del	-	LP	Carriers (heterozygous)
			ST3GAL5		p.Arg334Glufs*15	-	LP	Carriers (heterozygous)
109	Male	29	SBDS			-	P	Carriers (heterozygous)	Negative
			POLG	c.2890C>T	p.Arg964Cys	0.0007	P	Carriers (heterozygous)
			SLC22A5	c.51C>G	p.Phe17Leu	0.0001	P	Carriers (heterozygous)
	Female	27	SPINK5	c.2459dupA	p.Lys824Glufs*4	0.0013	P	Carriers (heterozygous)
			UGT1A1	c.1456T>G	p.Tyr486Asp	0.0002	LP	Carriers (heterozygous)
110	Male	35	SLC25A13	c.852_855del	p.Met285Profs*2	0.0003	P	Carriers (heterozygous)	Negative
			SMPD1	c.559dupC	p.Lys189Glnfs*4	0.0002	P	Carriers (heterozygous)
	Female	28	GALNS	c.463G>A	p.Gly155Arg	2.785e-05	LP	Carriers (heterozygous)
111	Male	37	CYP21A2	c.955C>T	p.Gln319Ter	0.0001	P	Carriers (heterozygous)	Negative
			SACS		p.Asn2537Lysfs*10	-	LP	Carriers (heterozygous)
	Female	39	GJB2	c.235delC	p.Leu79Cysfs*3	0.0005	P	Carriers (heterozygous)
			SLC26A3		p.Ser126Argfs*35	-	LP	Carriers (heterozygous)
112	Male	45						Non-carrier	Negative
	Female	36						Non-carrier
113	Male	31						Non-carrier	Negative
	Female	31	ABCA4		p.Asn965Ser	-	P	Carriers (heterozygous)
			CAPN3		p.Gln521Ter	-	P	Carriers (heterozygous)
114	Male	29	PKHD1	c.2507T>C	p.Val836Ala	7.961e-05	LP	Carriers (heterozygous)	Negative
	Female	31	GJB2	c.109G>A	p.Val37Ile	0.0077	P	Carriers (heterozygous)
			ACADS		p.Gln362Ter	-	LP	Carriers (heterozygous)
115	Male	27						Non-carrier	Negative
	Female	25	UGT1A1	c.1091C>T	p.Pro364Leu	0.0012	LP	Carriers (heterozygous)
117	Male	32	POLG		p.Arg574Trp	-	P	Carriers (heterozygous)	Negative
	Female	31	GNPTAB			-	P	Carriers (heterozygous)
			SLC26A4	c.2168A>G	p.His723Arg	0.0001	P	Carriers (heterozygous)
			SMPD1	c.559dupC	p.Lys189Glnfs*4	0.0002	P	Carriers (heterozygous)
			POMT1		p.Trp464Ser	-	LP	Carriers (heterozygous)
118	Male	25						Non-carrier	Negative
	Female	25	GJB2	c.109G>A	p.Val37Ile	0.0077	P	Carriers (heterozygous)
			GBE1	c.1825G>A	p.Glu609Lys	0.0002	LP	Carriers (heterozygous)
119	Male	28	EVC		p.Ala6Argfs*110	-	LP	Carriers (heterozygous)	Negative
	Female	30	ALPL	c.979T>C	p.Phe327Leu	7.166e-05	P	Carriers (heterozygous)
120	Male	28	ETFDH		p.Asp130Val	-	LP	Carriers (heterozygous)	Negative
	Female	28	SMPD1	c.559dupC	p.Lys189Glnfs*4	0.0002	P	Carriers (heterozygous)
			GJB2	c.109G>A	p.Val37Ile	0.0077	P	Carriers (heterozygous)
			SLC26A1		p.Tyr176Ter	-	LP	Carriers (heterozygous)
121	Male	32	PKHD1		p.Arg2955Ter	-	P	Carriers (heterozygous)	Negative
	Female	31	CYP21A2	c.955C>T	p.Gln319Ter	0.0001	P	Carriers (heterozygous)
122	Male	30	CDH23		p.Asp1341Asn	-	LP	Carriers (heterozygous)	Negative
			CFTR		p.Met469Val	-	LP	Carriers (heterozygous)
	Female	31						Non-carrier
123	Male	38						Non-carrier	Negative
	Female	37	POLG	c.2890C>T	p.Arg964Cys	0.0007	P	Carriers (heterozygous)
124	Male	27	GJB2	c.109G>A	p.Val37Ile	0.0077	P	Carriers (heterozygous)	Negative
			CYP21A2	c.955C>T	p.Gln319Ter	0.0001	P	Carriers (heterozygous)
			CYP27A1	c.1537C>T	p.Arg513Cys	5.169e-05	LP	Carriers (heterozygous)
			LAMB3		p.Gln476Ter	-	LP	Carriers (heterozygous)
	Female	27	ATP7B	c.2333G>T	p.Arg778Leu	0.0001	P	Carriers (heterozygous)
125	Male	23	CFTR			-	P	Carriers (heterozygous)	Negative
			GBA	c.928A>G	p.Ser310Gly	1.593e-05	LP	Carriers (heterozygous)
	Female	29	ACADM		p.Lys144Ter	-	P	Carriers (heterozygous)
			GAA		p.Gly615Arg	-	P	Carriers (heterozygous)
			NPHS1	c.3478C>T	p.Arg1160Ter	9.943e-05	P	Carriers (heterozygous)
127	Male	31	OCA2		p.Arg243Valfs*12	-	LP	Carriers (heterozygous)	Negative
			CYP17A1		p.Arg45Trpfs*5	-	LP	Carriers (heterozygous)
	Female	29						Non-carrier
128	Male	30	CCDC39		p.Ala245Phefs*18	-	P	Carriers (heterozygous)	Negative
			BCKDHA		p.Ala219Glyfs*25	-	LP	Carriers (heterozygous)
	Female	26						Non-carrier
129	Male	29	ACADM	c.446_449del	p.Thr150Argfs*4	1.989e-05	P	Carriers (heterozygous)	Negative
			GJB2	c.109G>A	p.Val37Ile	0.0077	P	Carriers (heterozygous)
			ACADVL		p.Arg615Ter	-	LP	Carriers (heterozygous)
	Female	27						Non-carrier
130	Male	29						Non-carrier	Negative
	Female	26	ERCC8		p.Lys286Ter	-	LP	Carriers (heterozygous)
131	Male	33	EYS		p.Lys1077Ter	-	LP	Carriers (heterozygous)	Negative
	Female	32	NEB			-	P	Carriers (heterozygous)
			DNAI2	c.1615del	p.Val539Ter	-	LP	Carriers (heterozygous)
132	Male	29	SPINK5	c.2459dupA	p.Lys824Glufs*4	0.0013	P	Carriers (heterozygous)	Negative
			ATP7B	c.3316G>A	p.Val1106Ile	0.0001	LP	Carriers (heterozygous)
			MTHFR		p.Leu439Pro	-	LP	Carriers (heterozygous)
	Female	27	MMACHC	c.80A>G	p.Gln27Arg	1.202e-05	P	Carriers (heterozygous)
			MC1R		p.Arg306His	-	LP	Carriers (heterozygous)
			CCDC151	c.75del	p.Arg26Glyfs*56	4.014e-06	LP	Carriers (heterozygous)
134	Male	39						Non-carrier	Negative
	Female	34						Non-carrier
135	Male	30	MMACHC		p.Arg189Cys	-	P	Carriers (heterozygous)	Negative
			STAR		p.Lys236Thrfs*47	-	LP	Carriers (heterozygous)
	Female	29	SMPD1	c.559dupC	p.Lys189Glnfs*4	0.0002	P	Carriers (heterozygous)
136	Male	29	SMPD1	c.559dupC	p.Lys189Glnfs*4	0.0002	P	Carriers (heterozygous)	Negative
			CFTR		p.Thr816Leufs*5	-	P	Carriers (heterozygous)
			UGT1A1	c.1091C>T	p.Pro364Leu	0.0012	LP	Carriers (heterozygous)
	Female	26	PKHD1	c.2507T>C	p.Val836Ala	7.961e-05	P	Carriers (heterozygous)
			WFS1		p.Asp211Asn	-	LP	Carriers (heterozygous)
137	Male	34	UGT1A1	c.1091C>T	p.Pro364Leu	0.0012	LP	Carriers (heterozygous)	Negative
	Female	32						Non-carrier
138	Male	29	CYP27A1			-	P	Carriers (heterozygous)	Negative
	Female	29	OCA2	c.1363A>G	p.Arg455Gly	0.0003	P	Carriers (heterozygous)
139	Male	31	CYP21A2	c.955C>T	p.Gln319Ter	0.0001	P	Carriers (heterozygous)	Negative
			ACAD8	c.286G>A	p.Gly96Ser	0.0001	P	Carriers (heterozygous)
	Female	30	SLC39A4	c.599C>T	p.Pro200Leu	0.0001	P	Carriers (heterozygous)
140	Male	33	SMPD1		p.Arg3Alafs*74	-	P	Carriers (heterozygous)	Negative
			XPC		p.Lys431Leufs*96	-	LP	Carriers (heterozygous)
	Female	30						Non-carrier
141	Male	32	MPI		p.Ser380Hisfs*26	-	LP	Carriers (heterozygous)	Negative
	Female	30	SMPD1	c.559dupC	p.Lys189Glnfs*4	0.0002	P	Carriers (heterozygous)
			CYP21A2	c.955C>T	p.Gln319Ter	0.0001	P	Carriers (heterozygous)
			USH2A			-	P	Carriers (heterozygous)
142	Male	28	SGSH	c.1063G>A	p.Glu355Lys	2.819e-05	P	Carriers (heterozygous)	Negative
			ABCA4	c.6563T>C	p.Phe2188Ser	7.953e-06	LP	Carriers (heterozygous)
	Female	29	GJB2	c.109G>A	p.Val37Ile	0.0077	P	Carriers (heterozygous)
			AMT		p.Arg222His	-	LP	Carriers (heterozygous)
143	Male	36	ALDOB		p.Ala150Pro	-	P	Carriers (heterozygous)	Negative
			BCHE	c.666_669del	p.Phe223Glufs*38	1.595e-05	LP	Carriers (heterozygous)
	Female	31	TCIRG1		p.Leu740Glufs*90	-	P	Carriers (heterozygous)
144	Male	30						Non-carrier	Negative
	Female	29	MLC1	c.65G>A	p.Arg22Gln	0.0005	LP	Carriers (heterozygous)
145	Male	33	MMACHC	c.658_660del	p.Lys220del	4.411e-05	P	Carriers (heterozygous)	Negative
	Female	32	MMUT			-	P	Carriers (heterozygous)
148	Male	29						Non-carrier	Negative
	Female	28						Non-carrier
149	Male	27						Non-carrier	Negative
	Female	27	SPINK5	c.2459dupA	p.Lys824Glufs*4	0.0013	P	Carriers (heterozygous)
150	Male	33	SLC25A13	c.852_855del	p.Met285Profs*2	0.0003	P	Carriers (heterozygous)	Negative
			CFTR	c.4056G>C	p.Gln1352His	0.001	P	Carriers (heterozygous)
			NEB	c.19097G>T	p.Ser6366Ile	5.893e-05	P	Carriers (heterozygous)
			ATP6V1B1		p.Ser466Ter	-	LP	Carriers (heterozygous)
			EYS		p.Ile3127Asnfs*2	-	LP	Carriers (heterozygous)
	Female	28	STXBP2		p.Arg405Trp	-	LP	Carriers (heterozygous)
151	Male	27	SLC25A13	c.852_855del	p.Met285Profs*2	0.0003	P	Carriers (heterozygous)	Negative
			CFTR	c.4056G>C	p.Gln1352His	0.001	P	Carriers (heterozygous)
			NEB	c.19097G>T	p.Ser6366Ile	5.893e-05	P	Carriers (heterozygous)
			ATP6V1B1		p.Ser466Ter	-	LP	Carriers (heterozygous)
			EYS		p.Ile3127Asnfs*2	-	LP	Carriers (heterozygous)
	Female	26	STXBP2		p.Arg405Trp	-	LP	Carriers (heterozygous)
152	Male	31	CFTR			-	P	Carriers (heterozygous)	Negative
	Female	28	CYP27A1			-	P	Carriers (heterozygous)
			MEFV	c.928_935del	p.Ala310Serfs*12	-	LP	Carriers (heterozygous)
153	Male	32	DPM1		p.Arg92Ter	-	LP	Carriers (heterozygous)	Negative
	Female	32	ALPL		p.Arg136His	-	P	Carriers (heterozygous)
			TH		p.Arg122Ter	-	P	Carriers (heterozygous)
			SMPD1	c.559dupC	p.Lys189Glnfs*4	0.0002	P	Carriers (heterozygous)
154	Male	27	POLG	c.2890C>T	p.Arg964Cys	0.0007	P	Carriers (heterozygous)	Negative
	Female	28						Non-carrier
155	Male	30	CFTR	c.1392G>T	p.Lys464Asn	-	P	Carriers (heterozygous)	Negative
			GCDH	c.1204C>T	p.Arg402Trp	0.0003	P	Carriers (heterozygous)
	Female	30	CYP21A2	c.955C>T	p.Gln319Ter	0.0001	P	Carriers (heterozygous)
			USH2A		p.Met1736Ter	-	LP	Carriers (heterozygous)
156	Male	28	UGT1A1	c.686C>A	p.Pro229Gln	0.0015	LP	Carriers (heterozygous)	Negative
	Female	33	GJB2	c.109G>A	p.Val37Ile	0.0077	P	Carriers (heterozygous)
			ALG1	c.1089_1092del	p.Leu366Thrfs*11	3.991e-06	LP	Carriers (heterozygous)
158	Male	28	CFTR			-	P	Carriers (heterozygous)	Negative
			GNE	c.527A>T	p.Asp176Val	5.173e-05	P	Carriers (heterozygous)
	Female	29						Non-carrier
159	Male	29	GJB2	c.109G>A	p.Val37Ile	0.0077	P	Carriers (heterozygous)	Negative
	Female	28	CYP21A2	c.955C>T	p.Gln319Ter	0.0001	P	Carriers (heterozygous)
			ASL		p.Arg236Trp	-	LP	Carriers (heterozygous)
			USH2A		p.Trp2396Ter	-	LP	Carriers (heterozygous)
161	Male	27	CFTR			-	P	Carriers (heterozygous)	Negative
			ETFDH		p.Leu409Phe	-	P	Carriers (heterozygous)
			HOGA1		p.Thr185Met	-	LP	Carriers (heterozygous)
	Female	25	USH2A	c.2802T>G	p.Cys934Trp	0.0002	P	Carriers (heterozygous)
			TYR		p.Trp80Ter	-	LP	Carriers (heterozygous)
			PAH	c.1123C>G	p.Gln375Glu	2.786e-05	LP	Carriers (heterozygous)
163	Male	33	GALC	c.1901T>C	p.Leu634Ser	0.0007	P	Carriers (heterozygous)	Negative
			SLC4A11		p.Lys118Argfs*10	-	LP	Carriers (heterozygous)
	Female	35	ETFDH		p.Arg99Cys	-	LP	Carriers (heterozygous)
164	Male	31	TSHR		p.Arg450His	-	P	Carriers (heterozygous)	Negative
	Female	30	SBDS		p.Glu99Aspfs*21	-	P	Carriers (heterozygous)
166	Male	35	MCCC2	c.592C>T	p.Gln198Ter	1.193e-05	P	Carriers (heterozygous)	Negative
	Female	30	GJB2	c.109G>A	p.Val37Ile	0.0077	P	Carriers (heterozygous)
167	Male	31	SMPD1		p.Gly319Ser	-	P	Carriers (heterozygous)	Negative
			GJB2	c.176_191del	p.Gly59Alafs*18	1.194e-05	P	Carriers (heterozygous)
			UNC13D	c.2588G>A	p.Gly863Asp	0.0003	LP	Carriers (heterozygous)
	Female	33	HOGA1	c.834G>A	p.Ala278Ala	0.0001	P	Carriers (heterozygous)
			CYP21A2	c.955C>T	p.Gln319Ter	0.0001	P	Carriers (heterozygous)
168	Male	32	CYP21A2	c.740delA	p.Glu247Glyfs*11	4.025e-06	LP	Carriers (heterozygous)	Negative
			PKHD1	c.2507T>C	p.Val836Ala	7.961e-05	LP	Carriers (heterozygous)
	Female	30						Non-carrier
169	Male	30	GALC	c.2041G>A	p.Val681Met	0.0002	P	Carriers (heterozygous)	Negative
	Female	28	ALPL	c.979T>C	p.Phe327Leu	7.166e-05	P	Carriers (heterozygous)
			CDH23		p.Asn1521Ser	-	LP	Carriers (heterozygous)
170	Male	30	AGL			-	P	Carriers (heterozygous)	Negative
			ODAD3		p.Tyr353Ter	-	LP	Carriers (heterozygous)
	Female	29	GJB2	c.109G>A	p.Val37Ile	0.0077	P	Carriers (heterozygous)
			CYP21A2	c.955C>T	p.Gln319Ter	0.0001	P	Carriers (heterozygous)
			HMGCL		p.Ser142Phe	-	LP	Carriers (heterozygous)
171	Male	31						Non-carrier	Negative
	Female	31	CFTR			-	P	Carriers (heterozygous)
172	Male	27	GJB2	c.235delC	p.Leu79Cysfs*3	0.0005	P	Carriers (heterozygous)	Negative
			UGT1A1	c.686C>A	p.Pro229Gln	0.0015	LP	Carriers (heterozygous)
	Female	25	CBS			-	P	Carriers (heterozygous)
173	Male	31						Non-carrier	Negative
	Female	29	CYP21A2	c.955C>T	p.Gln319Ter	0.0001	P	Carriers (heterozygous)
162	Male	27	SPINK5	c.2459dupA	p.Lys824Glufs*4	0.0013	P	Carriers (heterozygous)	Negative
			GALE	c.505C>T	p.Arg169Trp	7.158e-05	LP	Carriers (heterozygous)
			UGT1A1	c.1091C>T	p.Pro364Leu	0.0012	LP	Carriers (heterozygous)
	Female	29	CYP21A2	c.955C>T	p.Gln319Ter	0.0001	P	Carriers (heterozygous)
175	Male	29						Non-carrier	Negative
	Female	26	DYSF		p.Trp814Ter	-	LP	Carriers (heterozygous)
			ATP8B1		p.Arg628Trp	-	LP	Carriers (heterozygous)
176	Male	30						Non-carrier	Negative
	Female	30	RAPSN		p.Lys373del	-	LP	Carriers (heterozygous)
178	Male	29	GJB2	c.109G>A	p.Val37Ile	0.0077	P	Carriers (heterozygous)	Negative
	Female	26						Non-carrier
179	Male	30	GJB2	c.109G>A	p.Val37Ile	0.0077	P	Carriers (heterozygous)	Negative
			ABCA4	c.4297G>A	p.Val1433Ile	0.0016	LP	Carriers (heterozygous)
	Female	29	CYP27A1		p.Gly472Ala	-	LP	Carriers (heterozygous)
			HEXB		p.Glu357Ter	-	LP	Carriers (heterozygous)
180	Male	28	CFTR			-	P	Carriers (heterozygous)	Negative
			GJB2	c.235delC	p.Leu79Cysfs*3	0.0005	P	Carriers (heterozygous)
	Female	28	MMACHC	c.658_660del	p.Lys220del	4.411e-05	P	Carriers (heterozygous)
			NPHP3		p.Leu1253Val	-	LP	Carriers (heterozygous)
183	Male	32	BCHE		p.Arg414Cys	-	LP	Carriers (heterozygous)	Negative
			ADGRV1		p.Arg4299Ter	-	LP	Carriers (heterozygous)
	Female	26	SBDS			-	P	Carriers (heterozygous)
			CFTR		p.Pro750Leu	-	LP	Carriers (heterozygous)
184	Male	28						Non-carrier	Negative
	Female	29	ABCA4	c.5881G>A	p.Gly1961Arg	9.147e-05	P	Carriers (heterozygous)
			CYP21A2			-	P	Carriers (heterozygous)
			RPGRIP1L		p.Glu705Ter	-	LP	Carriers (heterozygous)
186	Male	28	SLC26A1		p.Tyr176Ter	-	LP	Carriers (heterozygous)	Negative
	Female	27	EYS	c.6557G>A	p.Gly2186Glu	4.023e-05	LP	Carriers (heterozygous)
189	Male	25	GJB2	c.235delC	p.Leu79Cysfs*3	0.0005	P	Carriers (heterozygous)	Negative
			NTRK1	c.2303C>T	p.Pro768Leu	1.664e-05	P	Carriers (heterozygous)
			EXOSC3		p.Lys209Asnfs*7	-	LP	Carriers (heterozygous)
	Female	30	ATP7B	c.2333G>T	p.Arg778Leu	0.0001	P	Carriers (heterozygous)
			CTNS	c.589G>A	p.Gly197Arg	3.978e-06	LP	Carriers (heterozygous)
190	Male	26	MCCC1			-	P	Carriers (heterozygous)	Negative
			MYO7A		p.Gly25Arg	-	P	Carriers (heterozygous)
	Female	25	CFTR	c.1392G>T	p.Lys464Asn	-	P	Carriers (heterozygous)
			EVC2		p.Arg399Ter	-	P	Carriers (heterozygous)
			GAA		p.Leu811Trpfs*37	-	P	Carriers (heterozygous)
194	Male	26	CYP21A2	c.955C>T	p.Gln319Ter	0.0001	P	Carriers (heterozygous)	Negative
	Female	26	DNAH5			-	LP	Carriers (heterozygous)
191	Male	27	CYP21A2			-	P	Carriers (heterozygous)	Negative
			GCDH	c.383G>A	p.Arg128Gln	2.386e-05	P	Carriers (heterozygous)
	Female	26						Non-carrier
192	Male	28	GJB2	c.109G>A	p.Val37Ile	0.0077	P	Carriers (heterozygous)	Negative
			SMPD1	c.559dupC	p.Lys189Glnfs*4	0.0002	P	Carriers (heterozygous)
	Female	27	SLC7A7		p.Tyr282Ter	-	LP	Carriers (heterozygous)
195	Male	26	GALC	c.1901T>C	p.Leu634Ser	0.0007	P	Carriers (heterozygous)	Negative
	Female	23	TTC37	c.3426dup	p.Ala1143Serfs*4	3.181e-05	P	Carriers (heterozygous)
			CYP21A2	c.955C>T	p.Gln319Ter	0.0001	P	Carriers (heterozygous)
			UGT1A1	c.1456T>G	p.Tyr486Asp	0.0002	LP	Carriers (heterozygous)
196	Male	30	ACAT1		p.Thr241Asnfs*14	-	P	Carriers (heterozygous)	Negative
			ALG1			-	LP	Carriers (heterozygous)
	Female	28	SLC26A4			-	P	Carriers (heterozygous)
			VPS13B		p.Leu920Serfs*2	-	LP	Carriers (heterozygous)
197	Male	28	GNPTAB			-	P	Carriers (heterozygous)	Negative
			ABCA4	c.6563T>C	p.Phe2188Ser	7.953e-06	LP	Carriers (heterozygous)
			GALC	c.2041G>A	p.Val681Met	0.0002	LP	Carriers (heterozygous)
	Female	27	CFTR			-	P	Carriers (heterozygous)
			SLC12A3	c.1732G>A	p.Val578Met	0.0006	LP	Carriers (heterozygous)
			ETFDH		p.Tyr333Cys	-	LP	Carriers (heterozygous)
201	Male	26	G6PC		p.Val88Phefs*14	-	P	Carriers (heterozygous)	Negative
	Female	24	GJB2	c.109G>A	p.Val37Ile	0.0077	P	Carriers (heterozygous)
			CYP21A2	c.955C>T	p.Gln319Ter	0.0001	P	Carriers (heterozygous)
202	Male	41	MCCC1			-	P	Carriers (heterozygous)	Negative
			SBDS	c.184A>T	p.Lys62Ter	0.0002	P	Carriers (heterozygous)
			OCA2	c.1363A>G	p.Arg455Gly	0.0003	P	Carriers (heterozygous)
	Female	34	TYR	c.832C>T	p.Arg278Ter	0.0002	P	Carriers (heterozygous)
			COL4A3		p.Arg791Ter	-	P	Carriers (heterozygous)
200	Male	35	POLG	c.2890C>T	p.Arg964Cys	0.0007	P	Carriers (heterozygous)	Negative
			CYP21A2	c.955C>T	p.Gln319Ter	0.0001	P	Carriers (heterozygous)
	Female	33						Non-carrier
205	Male	29	TH	c.605G>A	p.Arg202His	0.0001	P	Carriers (heterozygous)	Negative
			SLC4A11		p.Gly417Arg	-	LP	Carriers (heterozygous)
	Female	28	UGT1A1	c.686C>A	p.Pro229Gln	0.0015	LP	Carriers (heterozygous)
206	Male	34	SGSH			-	LP	Carriers (heterozygous)	Negative
	Female	31	ACADM	c.1085G>A	p.Gly362Glu	1.194e-05	LP	Carriers (heterozygous)
			G6PC		p.Cys109Tyr	-	LP	Carriers (heterozygous)
			GNE	c.18T>A	p.Tyr6Ter	0.0002	LP	Carriers (heterozygous)
			HOGA1		p.Thr185Met	-	LP	Carriers (heterozygous)
207	Male	29	PRF1	c.503G>A	p.Ser168Asn	2.785e-05	LP	Carriers (heterozygous)	Negative
			GNPTAB		p.Gln1045Ter	-	LP	Carriers (heterozygous)
	Female	28	ASPA		p.Gly27Ter	-	P	Carriers (heterozygous)
209	Male	29						Non-carrier	Negative
	Female	29	CNGB3	c.1208G>A	p.Arg403Gln	5.172e-05	P	Carriers (heterozygous)
210	Male	36	TSHR	c.1349G>A	p.Arg450His	0.0002	P	Carriers (heterozygous)	Negative
			PKHD1	c.2507T>C	p.Val836Ala	7.961e-05	LP	Carriers (heterozygous)
			PYGM		p.Ser514Ter	-	LP	Carriers (heterozygous)
	Female	38	GJB2	c.109G>A	p.Val37Ile	0.0077	P	Carriers (heterozygous)
211	Male	27	AHI1			-	LP	Carriers (heterozygous)	Negative
	Female	28						Non-carrier
213	Male	31	SERPINA1	c.187C>T	p.Arg63Cys	0.0011	P	Carriers (heterozygous)	Negative
			CYP21A2	c.740delA	p.Glu247Glyfs*11	4.025e-06	LP	Carriers (heterozygous)
	Female	31	CYP27A1			-	P	Carriers (heterozygous)
215	Male	33	DNAH5			-	LP	Carriers (heterozygous)	Negative
			SLC26A4		p.Ser532Ile	-	LP	Carriers (heterozygous)
	Female	34	ACADSB	c.275C>G	p.Ser92Ter	0.0001	P	Carriers (heterozygous)
			VPS13B		p.Arg1591Ter	-	LP	Carriers (heterozygous)
216	Male	36						Non-carrier	Negative
	Female	32	GAA	c.752C>T	p.Ser251Leu	0.0004	P	Carriers (heterozygous)
			GAA	c.761C>T	p.Ser254Leu	0.0002		Carriers (heterozygous)
			PDE6A	c.1957C>T	p.Arg653Ter	2.787e-05	P	Carriers (heterozygous)
217	Male	27	FANCD2	c.3457G>T	p.Glu1153Ter	-	LP	Carriers (heterozygous)	Negative
			OCA2		p.Tyr215Leufs*6	-	LP	Carriers (heterozygous)
	Female	27	CFTR			-	P	Carriers (heterozygous)
218	Male	37	GJB2	c.109G>A	p.Val37Ile	0.0077	P	Carriers (heterozygous)	Negative
			ATP7B	c.2333G>T	p.Arg778Leu	0.0001	P	Carriers (heterozygous)
	Female	33						Non-carrier
219	Male	30	COL7A1	c.2392G>A	p.Gly798Arg	0.0003	LP	Carriers (heterozygous)	Negative
	Female	30	ATP7B	c.3316G>A	p.Val1106Ile	0.0001	LP	Carriers (heterozygous)
220	Male	44	CYP1B1		p.Arg390His	-	LP	Carriers (heterozygous)	Negative
	Female	34	CYP21A2	c.740delA	p.Glu247Glyfs*11	4.025e-06	P	Carriers (heterozygous)
			FANCD2	c.3457G>T	p.Glu1153Ter	-	LP	Carriers (heterozygous)
221	Male	29	SLC26A4		p.Val306Glyfs*24	-	P	Carriers (heterozygous)	Negative
			USH2A	c.8232G>C	p.Trp2744Cys	8.124e-06	LP	Carriers (heterozygous)
	Female	26	LAMA3			-	LP	Carriers (heterozygous)
222	Male	28						Non-carrier	Negative
	Female	30	GJB2	c.109G>A	p.Val37Ile	0.0077	P	Carriers (heterozygous)
			CYP21A2	c.955C>T	p.Gln319Ter	0.0001	P	Carriers (heterozygous)
223	Male	29						Non-carrier	Negative
	Female	29	GJB2	c.109G>A	p.Val37Ile	0.0077	P	Carriers (heterozygous)
			UGT1A1	c.1091C>T	p.Pro364Leu	0.0012	LP	Carriers (heterozygous)
224	Male	31						Non-carrier	Negative
	Female	31	CNGB3	c.1208G>A	p.Arg403Gln	5.172e-05	P	Carriers (heterozygous)
193	Male	24	GJB2	c.109G>A	p.Val37Ile	0.0077	P	Carriers (heterozygous)	Negative
	Female	22	CFTR			-	P	Carriers (heterozygous)
			DPYD		p.Cys385Ter	-	LP	Carriers (heterozygous)
204	Male	31	GJB2	c.299_300del	p.His100Argfs*14	6.375e-05	P	Carriers (heterozygous)	Negative
			SLC26A4			-	P	Carriers (heterozygous)
			GALE		p.Trp336Ter	-	LP	Carriers (heterozygous)
			ACAD8	c.1000C>T	p.Arg334Cys	3.183e-05	LP	Carriers (heterozygous)
			ACADS	c.1031A>G	p.Glu344Gly	0.0001	LP	Carriers (heterozygous)
	Female	29	ALDOB	c.1013C>T	p.Ala338Val	0.0001	P	Carriers (heterozygous)
181	Male	32	MMACHC		p.Arg161Gln	-	P	Carriers (heterozygous)	Negative
			CNGB3		p.Ile406Asnfs*14	-	LP	Carriers (heterozygous)
	Female	32	CFTR	c.4056G>C	p.Gln1352His	0.001	P	Carriers (heterozygous)
			HOGA1	c.834G>A	p.Ala278Ala	0.0001	P	Carriers (heterozygous)
225	Male	28	SLC26A4			-	P	Carriers (heterozygous)	Negative
			ASNS		p.Arg550Cys	-	P	Carriers (heterozygous)
			FANCD2	c.3457G>T	p.Glu1153Ter	-	LP	Carriers (heterozygous)
	Female	29	GJB2	c.109G>A	p.Val37Ile	0.0077	P	Carriers (heterozygous)
226	Male	42	CYP21A2	c.955C>T	p.Gln319Ter	0.0001	P	Carriers (heterozygous)	Negative
			POLG	c.2890C>T	p.Arg964Cys	0.0007	P	Carriers (heterozygous)
	Female	32	GNE	c.18T>A	p.Tyr6Ter	0.0002	LP	Carriers (heterozygous)
227	Male	37	CC2D2A		p.Trp513Ter	-	P	Carriers (heterozygous)	Negative
	Female	33	UGT1A1	c.686C>A	p.Pro229Gln	0.0015	LP	Carriers (heterozygous)
230	Male	28	GJB2	c.109G>A	p.Val37Ile	0.0077	P	Carriers (heterozygous)	Negative
	Female	28	SMPD1	c.559dupC	p.Lys189Glnfs*4	0.0002	P	Carriers (heterozygous)
231	Male	30	CC2D2A		p.Ser1106Phefs*12	-	LP	Carriers (heterozygous)	Negative
	Female	27	GFM1		p.Trp23Ter	-	P	Carriers (heterozygous)
			CYP1B1		p.Asp291Gly	-	LP	Carriers (heterozygous)
232	Male	28	MMUT	c.1286A>G	p.Tyr429Cys	0.0002	LP	Carriers (heterozygous)	Negative
	Female	28	GJB2	c.109G>A	p.Val37Ile	0.0077	P	Carriers (heterozygous)
233	Male	32	CYP21A2	c.518T>A	p.Ile173Asn	0.0005	P	Carriers (heterozygous)	Negative
	Female	38	UGT1A1	c.1091C>T	p.Pro364Leu	0.0012	LP	Carriers (heterozygous)
234	Male	30						Non-carrier	Negative
	Female	29	DYSF		p.Arg977Trp	-	P	Carriers (heterozygous)
			FANCD2	c.3457G>T	p.Glu1153Ter	-	LP	Carriers (heterozygous)
235	Male	28	SPINK5	c.2459dupA	p.Lys824Glufs*4	0.0013	P	Carriers (heterozygous)	Negative
	Female	27						Non-carrier
236	Male	24	POLG	c.2890C>T	p.Arg964Cys	0.0007	P	Carriers (heterozygous)	Negative
	Female	25	GJB2	c.235delC	p.Leu79Cysfs*3	0.0005	P	Carriers (heterozygous)
			GFM1		p.Trp23Ter	-	LP	Carriers (heterozygous)
237	Male	32	SLC26A4			-	P	Carriers (heterozygous)	Negative
			DNAH5		p.Val3334Serfs*4	-	LP	Carriers (heterozygous)
			ARSA		p.Gly101Val	-	LP	Carriers (heterozygous)
	Female	31	ATP7B	c.2333G>T	p.Arg778Leu	0.0001	P	Carriers (heterozygous)
			ESCO2	c.760dup	p.Thr254Asnfs*27	0.0004	LP	Carriers (heterozygous)
238	Male	33	UGT1A1	c.1091C>T	p.Pro364Leu	0.0012	LP	Carriers (heterozygous)	Negative
	Female	31						Non-carrier
241	Male	37	HOGA1		p.Thr185Met	-	LP	Carriers (heterozygous)	Negative
	Female	37	CYP21A2	c.1069C>T	p.Arg357Trp	1.2e-05	P	Carriers (heterozygous)
242	Male	31	ATM		p.Lys2025Ter	-	LP	Carriers (heterozygous)	Negative
	Female	31	CLN6		p.Thr4Alafs*28	-	LP	Carriers (heterozygous)
			ETFDH		p.Asp130Val	-	LP	Carriers (heterozygous)
243	Male	31	MCCC2		p.Arg193Cys	-	LP	Carriers (heterozygous)	Negative
	Female	32	GALC	c.1901T>C	p.Leu634Ser	0.0007	P	Carriers (heterozygous)
			CFTR			-	P	Carriers (heterozygous)
			SMPD1	c.559dupC	p.Lys189Glnfs*4	0.0002	P	Carriers (heterozygous)
244	Male	33	GJB2	c.109G>A	p.Val37Ile	0.0077	P	Carriers (heterozygous)	Negative
			CYP21A2	c.1069C>T	p.Arg357Trp	1.2e-05	P	Carriers (heterozygous)
			MYO7A		p.Arg1883Gln	-	P	Carriers (heterozygous)
	Female	32						Non-carrier
245	Male	36	CEP290	c.1666dupA	p.Ile556Asnfs*20	0.0019	P	Carriers (heterozygous)	Negative
			GJB2	c.109G>A	p.Val37Ile	0.0077	P	Carriers (heterozygous)
			TTC37	c.2764G>T	p.Glu922Ter	-	LP	Carriers (heterozygous)
	Female	32						Non-carrier
247	Male	34	EYS	c.4451G>A	p.Trp1484Ter	3.9e-05	LP	Carriers (heterozygous)	Negative
	Female	36	PAH	c.223G>C	p.Asp75His	-	LP	Carriers (heterozygous)
			ATP7B	c.3029A>C	p.Lys1010Thr	4.405e-06	LP	Carriers (heterozygous)
248	Male	31	CAPN3	c.2120A>G	p.Asp707Gly	0.0002	P	Carriers (heterozygous)	Negative
			CERKL	c.1404delA	p.Val469Ter	3.986e-06	P	Carriers (heterozygous)
	Female	28	SGCB	c.126_127insTTAAAGCT	p.Gly43Leufs*18	-	LP	Carriers (heterozygous)
			SLC24A5	c.1355dupT	p.Leu454Phefs*33	-	LP	Carriers (heterozygous)
249	Male	30	CFTR	c.1210-12T[5]/c.1210-34TG[12]		0.0086	P	Carriers (heterozygous)	Negative
			MMACHC	c.683C>T	p.Ala228Val	9.232e-05	LP	Carriers (heterozygous)
	Female	32	SLC12A3	c.1732G>A	p.Val578Met	0.0006	LP	Carriers (heterozygous)
250	Male	29	PAH	c.516G>T	p.Gln172His	3.983e-05	LP	Carriers (heterozygous)	Negative
	Female	27	CYP21A2	c.955C>T	p.Gln319Ter	0.0001	P	Carriers (heterozygous)
251	Male	29	POLG	c.3313G>C	p.Ala1105Pro	-	LP	Carriers (heterozygous)	Negative
	Female	31	GJB2	c.109G>A	p.Val37Ile	0.0077	P	Carriers (heterozygous)
			TRMU	c.96_97del	p.Phe35Tyrfs*9	2.784e-05	LP	Carriers (heterozygous)
			UGT1A1	c.677delT	p.Tyr227Ilefs*16	-	LP	Carriers (heterozygous)
252	Male	27						Non-carrier	Negative
	Female	28	CYP21A2	c.844G>T	p.Val282Leu	0.0053	P	Carriers (heterozygous)
			ABCG5	c.144-1G>T		-	LP	Carriers (heterozygous)
			SLC12A3	c.1732G>A	p.Val578Met	0.0006	LP	Carriers (heterozygous)
253	Male	29	CYP21A2	c.955C>T	p.Gln319Ter	0.0001	P	Carriers (heterozygous)	Negative
	Female	26	SPINK5	c.2459dupA	p.Lys824Glufs*4	0.0013	P	Carriers (heterozygous)
254	Male	29	PAH	c.728G>A	p.Arg243Gln	7.566e-05	P	Carriers (heterozygous)	Negative
			CFTR	c.1210-12T[5]/c.1210-34TG[12]		0.0086	P	Carriers (heterozygous)
	Female	27	GALT	c.821-7A>G		3.976e-05	LP	Carriers (heterozygous)
255	Male	27	CFTR	c.1210-12T[5]/c.1210-34TG[12]		0.0086	P	Carriers (heterozygous)	Negative
	Female	26						Non-carrier
256	Male	35	SERPINA1	c.187C>T	p.Arg63Cys	0.0011	P	Carriers (heterozygous)	Negative
			VPS13B	c.9331-1G>T		-	P	Carriers (heterozygous)
			GP9	c.259delT	p.Trp87Glyfs*41	-	LP	Carriers (heterozygous)
	Female	35	ACADM	c.446_449del	p.Thr150Argfs*4	1.989e-05	P	Carriers (heterozygous)
257	Male	35	ABCA4	c.71G>A	p.Arg24His	0.0002	LP	Carriers (heterozygous)	Negative
	Female	34						Non-carrier
258	Male	34						Non-carrier	Negative
	Female	32	TMEM67	c.1175C>G	p.Pro392Arg	3.193e-05	LP	Carriers (heterozygous)
			NPHS1	c.3213delG	p.Leu1072Phefs*71	-	LP	Carriers (heterozygous)
			BCS1L	c.430C>T	p.Arg144Ter	-	LP	Carriers (heterozygous)
			ADGRV1	c.18213C>A	p.Cys6071Ter	-	LP	Carriers (heterozygous)
262	Male	30	CEP290	c.1666dupA	p.Ile556Asnfs*20	0.0019	P	Carriers (heterozygous)	Negative
	Female	26	GALC	c.1901T>C	p.Leu634Ser	0.0007	P	Carriers (heterozygous)
263	Male	34	ATP7B	c.1846C>T	p.Arg616Trp	1.603e-05	P	Carriers (heterozygous)	Negative
	Female	26	SLC26A4	c.2167C>G	p.His723Asp	3.979e-06	P	Carriers (heterozygous)
			GJB2	c.235delC	p.Leu79Cysfs*3	0.0005	P	Carriers (heterozygous)
			EVC2	c.450+2T>C		7.962e-06	LP	Carriers (heterozygous)
			LAMA2	c.1084A>T	p.Arg362Ter	0.0002	LP	Carriers (heterozygous)
264	Male	31						Non-carrier	Negative
	Female	30	DNAH5	c.5272-1G>T		-	LP	Carriers (heterozygous)
265	Male	28						Non-carrier	Negative
	Female	29						Non-carrier
267	Male	24	ETFDH	c.250G>A	p.Ala84Thr	0.0001	P	Carriers (heterozygous)	Negative
	Female	27	SLC26A4	c.2168A>G	p.His723Arg	0.0001	P	Carriers (heterozygous)
			HEXB	c.1514G>A	p.Arg505Gln	3.185e-05	LP	Carriers (heterozygous)
268	Male	30	EYS	c.9186_9187del	p.Asn3062Lysfs*9	1.274e-05	P	Carriers (heterozygous)	Negative
	Female	33	GCDH	c.1015A>G	p.Met339Val	3.981e-06	P	Carriers (heterozygous)
			ALDOB	c.1013C>T	p.Ala338Val	0.0001	P	Carriers (heterozygous)
269	Male	28	CCDC39	c.2447_2448del	p.Thr816Lysfs*3	-	P	Carriers (heterozygous)	Negative
			SERPINA1	c.227_229del	p.Phe76del	0.0001	P	Carriers (heterozygous)
	Female	27	CYP21A2	c.955C>T	p.Gln319Ter	0.0001	P	Carriers (heterozygous)
270	Male	35						Non-carrier	Negative
	Female	30						Non-carrier
271	Male	33						Non-carrier	Negative
	Female	33						Non-carrier
272	Male	25						Non-carrier	Negative
	Female	27	CRB1	c.1576C>T	p.Arg526Ter	3.182e-05	P	Carriers (heterozygous)
			TYRP1	c.780_791del	p.Cys261_Asp264del	6.37e-05	LP	Carriers (heterozygous)
273	Male	29	DOK7	c.588C>T	p.Phe196Phe	4.067e-05	LP	Carriers (heterozygous)	Negative
	Female	29	CYP21A2	c.955C>T	p.Gln319Ter	0.0001	P	Carriers (heterozygous)
274	Male	29	USH2A	c.8559-2A>G		3.186e-05	P	Carriers (heterozygous)	Negative
			POLG	c.2890C>T	p.Arg964Cys	0.0007	P	Carriers (heterozygous)
	Female	29	ACADSB	c.923G>A	p.Cys308Tyr	2.387e-05	LP	Carriers (heterozygous)
275	Male	30	GJB2	c.109G>A	p.Val37Ile	0.0077	P	Carriers (heterozygous)	Negative
			TECPR2	c.1937_1940del	p.Thr649Cysfs*35	-	LP	Carriers (heterozygous)
			ATP8B1	c.2081T>C	p.Ile694Thr	2.901e-05	LP	Carriers (heterozygous)
	Female	28	PTS	c.259C>T	p.Pro87Ser	7.556e-05	P	Carriers (heterozygous)
277	Male	30						Non-carrier	Negative
	Female	29						Non-carrier
278	Male	33	POLG	c.2890C>T	p.Arg964Cys	0.0007	P	Carriers (heterozygous)	Negative
	Female	30	DBT	c.1291C>T	p.Arg431Ter	8.428e-06	LP	Carriers (heterozygous)
			PEX2	c.279_283del	p.Arg94Serfs*5	1.591e-05	LP	Carriers (heterozygous)
280	Male	39	GJB2	c.109G>A	p.Val37Ile	0.0077	P	Carriers (heterozygous)	Negative
	Female	37						Non-carrier
281	Male	33	POLG	c.2890C>T	p.Arg964Cys	0.0007	P	Carriers (heterozygous)	Negative
	Female	33	AHI1	c.533_534del	p.Glu178Glyfs*3	3.612e-05	LP	Carriers (heterozygous)
282	Male	27	CYP21A2	c.293-13C>G		0.0023	P	Carriers (heterozygous)	Negative
	Female	25	ACADM	c.446_449del	p.Thr150Argfs*4	1.989e-05	P	Carriers (heterozygous)
			MLC1	c.65G>A	p.Arg22Gln	0.0005	LP	Carriers (heterozygous)
283	Male	26	ACADM	c.1229T>C	p.Ile410Thr	-	LP	Carriers (heterozygous)	Negative
	Female	26	PCDH15	c.4658delT	p.Met1553Argfs*9	-	LP	Carriers (heterozygous)
284	Male	32	ACADS	c.164C>T	p.Pro55Leu	3.579e-05	P	Carriers (heterozygous)	Negative
	Female	30	ATP7B	c.3316G>A	p.Val1106Ile	0.0001	LP	Carriers (heterozygous)
285	Male	34	HLCS	c.1223delG	p.Gly408Valfs*20	1.593e-05	P	Carriers (heterozygous)	Negative
	Female	32	GCDH	c.1261G>A	p.Ala421Thr	0.0002	LP	Carriers (heterozygous)
			EIF2B5	c.944G>A	p.Arg315His	1.193e-05	LP	Carriers (heterozygous)
286	Male	30	GJB2	c.109G>A	p.Val37Ile	0.0077	P	Carriers (heterozygous)	Negative
			CPLANE1	c.5806C>T	p.Gln1936Ter	-	LP	Carriers (heterozygous)
	Female	27	CC2D2A	c.713delA	p.Met239Trpfs*19	5.495e-06	LP	Carriers (heterozygous)
287	Male	27	CYP27A1	c.1537C>T	p.Arg513Cys	5.169e-05	LP	Carriers (heterozygous)	Negative
			SLC12A3	c.1732G>A	p.Val578Met	0.0006	LP	Carriers (heterozygous)
	Female	27	GJB2	c.109G>A	p.Val37Ile	0.0077	P	Carriers (heterozygous)
288	Male	28	CYP21A2	c.955C>T	p.Gln319Ter	0.0001	P	Carriers (heterozygous)	Negative
	Female	26						Non-carrier
289	Male	32	HBB	c.316-197C>T		-	P	Carriers (heterozygous)	Negative
			GJB2	c.109G>A	p.Val37Ile	0.0077	P	Carriers (heterozygous)
	Female	28	ETFDH	c.1657T>C	p.Tyr553His	0.0001	LP	Carriers (heterozygous)
			SLC12A3	c.1732G>A	p.Val578Met	0.0006	LP	Carriers (heterozygous)
290	Male	30	CYP21A2	c.955C>T	p.Gln319Ter	0.0001	P	Carriers (heterozygous)	Negative
	Female	30						Non-carrier
291	Male	38	SMPD1	c.559dupC	p.Lys189Glnfs*4	0.0002	P	Carriers (heterozygous)	Negative
	Female	30	GJB2	c.109G>A	p.Val37Ile	0.0077	P	Carriers (heterozygous)
			GALC	c.1901T>C	p.Leu634Ser	0.0007	P	Carriers (heterozygous)
			MLC1	c.65G>A	p.Arg22Gln	0.0005	LP	Carriers (heterozygous)
			DHCR7	c.724C>T	p.Arg242Cys	9.947e-05	LP	Carriers (heterozygous)
292	Male	29	GALC	c.1901T>C	p.Leu634Ser	0.0007	P	Carriers (heterozygous)	Negative
			CPLANE1	c.6742C>T	p.Gln2248Ter	-	LP	Carriers (heterozygous)
	Female	28	ARSB	c.478C>T	p.Arg160Ter	7.953e-06	P	Carriers (heterozygous)
			CFTR	c.1210-12T[5]/c.1210-34TG[12]		0.0086	P	Carriers (heterozygous)
293	Male	33	NPHS1	c.3478C>T	p.Arg1160Ter	9.943e-05	P	Carriers (heterozygous)	Negative
			MMACHC	c.445_446del	p.Cys149HisfsTer32	1.608e-05	P	Carriers (heterozygous)
	Female	33						Non-carrier
294	Male	29	ALPL	c.211C>T	p.Arg71Cys	-	P	Carriers (heterozygous)	Negative
	Female	27	CEP290	c.1666dupA	p.Ile556Asnfs*20	0.0019	P	Carriers (heterozygous)
			CYP21A2	c.955C>T	p.Gln319Ter	0.0001	P	Carriers (heterozygous)
			TPP1	c.1548_1551dup	p.Val518Ter	3.977e-06	LP	Carriers (heterozygous)
295	Male	26	GJB2	c.109G>A	p.Val37Ile	0.0077	P	Carriers (heterozygous)	Negative
			LAMC2	c.1715-2A>G		1.989e-05	LP	Carriers (heterozygous)
			UGT1A1	c.1456T>G	p.Tyr486Asp	0.0002	LP	Carriers (heterozygous)
	Female	29	RPGRIP1L	c.3378delT	p.Pro1127Leufs*7	-	LP	Carriers (heterozygous)
296	Male	32	GJB2	c.109G>A	p.Val37Ile	0.0077	P	Carriers (heterozygous)	Negative
			SLC12A3	c.1456G>A	p.Asp486Asn	2.549e-05	P	Carriers (heterozygous)
			USH2A	c.14287G>A	p.Gly4763Arg	-	LP	Carriers (heterozygous)
	Female	31	VPS13B	c.9331-1G>T		-	P	Carriers (heterozygous)
298	Male	34	CLN5	c.286C>T	p.Arg96Ter	2.386e-05	P	Carriers (heterozygous)	Negative
			CYP21A2	c.955C>T	p.Gln319Ter	0.0001	P	Carriers (heterozygous)
	Female	30	ACADM	c.1085G>A	p.Gly362Glu	1.194e-05	P	Carriers (heterozygous)
			CNGB3	c.1005dupT	p.Glu336Ter	-	P	Carriers (heterozygous)
299	Male	28						Non-carrier	Negative
	Female	28	GJB2	c.109G>A	p.Val37Ile	0.0077	P	Carriers (heterozygous)
			COL4A3	c.4793T>G	p.Leu1598Arg	5.613e-05	P	Carriers (heterozygous)
300	Male	27						Non-carrier	Negative
	Female	26	PRF1	c.674G>A	p.Arg225Gln	0.0001	LP	Carriers (heterozygous)
301	Male	32	SLC25A13	c.852_855del	p.Met285Profs*2	0.0003	P	Carriers (heterozygous)	Negative
			ABCG5	c.1337G>A	p.Arg446Gln	7.179e-05	LP	Carriers (heterozygous)
			SLC12A3	c.1732G>A	p.Val578Met	0.0006	LP	Carriers (heterozygous)
	Female	29	MLC1	c.65G>A	p.Arg22Gln	0.0005	LP	Carriers (heterozygous)
			ACSF3	c.690G>A	p.Trp230Ter	-	LP	Carriers (heterozygous)
302	Male	30	CYP21A2	c.955C>T	p.Gln319Ter	0.0001	P	Carriers (heterozygous)	Negative
	Female	29						Non-carrier
303	Male	29	GBA	c.1448T>C	p.Leu483Pro	0.0013	P	Carriers (heterozygous)	Negative
			SMPD1	c.558_559insGC	p.Pro187Alafs*71	-	LP	Carriers (heterozygous)
	Female	30	ANO5	c.1639C>T	p.Arg547Ter	3.988e-06	P	Carriers (heterozygous)
			CYP21A2	c.955C>T	p.Gln319Ter	0.0001	P	Carriers (heterozygous)
304	Male	28	BCHE	c.401dupA	p.Asn134Lysfs*24	7.973e-05	P	Carriers (heterozygous)	Negative
	Female	28	GJB2	c.109G>A	p.Val37Ile	0.0077	P	Carriers (heterozygous)
			G6PC	c.883C>T	p.Arg295Cys	1.193e-05	LP	Carriers (heterozygous)
305	Male	24	GLE1	c.770dupA	p.Leu258Alafs*9	-	LP	Carriers (heterozygous)	Negative
	Female	24	LAMA3	c.3094-1G>C		-	LP	Carriers (heterozygous)
198	Male	26						Non-carrier	Negative
	Female	29	PAH	c.1256A>G	p.Gln419Arg	7.954e-06	P	Carriers (heterozygous)
			USH2A	c.5678C>G	p.Ser1893Ter	-	LP	Carriers (heterozygous)
306	Male	32	CFTR	c.2909G>A	p.Gly970Asp	1.196e-05	P	Carriers (heterozygous)	Negative
			SMPD1	c.559dupC	p.Lys189Glnfs*4	0.0002	P	Carriers (heterozygous)
			ALDH3A2	c.1157A>G	p.Asn386Ser	1.591e-05	LP	Carriers (heterozygous)
	Female	30	PCCA	c.1118T>A	p.Met373Lys	3.978e-06	P	Carriers (heterozygous)
			ABCA4	c.71G>A	p.Arg24His	0.0002	LP	Carriers (heterozygous)
307	Male	33	CYP21A2	c.955C>T	p.Gln319Ter	0.0001	P	Carriers (heterozygous)	Negative
			ABCA4	c.6563T>C	p.Phe2188Ser	7.953e-06	LP	Carriers (heterozygous)
	Female	33	USH2A	c.2802T>G	p.Cys934Trp	0.0002	P	Carriers (heterozygous)
			SMPD1	c.564dupC	p.Lys189Glnfs*4	0.0002	P	Carriers (heterozygous)
			UGT1A1	c.1091C>T	p.Pro364Leu	0.0012	LP	Carriers (heterozygous)
308	Male	30	GAA	c.752C>T	p.Ser251Leu	0.0004	P	Carriers (heterozygous)	Negative
			GAA	c.761C>T	p.Ser254Leu	0.0002	-	Carriers (heterozygous)
			LAMA3	c.4750C>T	p.Arg1584Ter	0.0001	LP	Carriers (heterozygous)
			MLC1	c.65G>A	p.Arg22Gln	0.0005	LP	Carriers (heterozygous)
	Female	30	CFTR	c.1210-12T[5]/c.1210-34TG[12]		0.0086	P	Carriers (heterozygous)
309	Male	30						Non-carrier	Negative
	Female	29	CYP21A2	c.955C>T	p.Gln319Ter	0.0001	P	Carriers (heterozygous)
310	Male	28	NADK2	c.873T>G	p.Tyr291Ter	-	LP	Carriers (heterozygous)	Negative
			SLC12A3	c.1732G>A	p.Val578Met	0.0006	LP	Carriers (heterozygous)
	Female	27	SERPINA1	c.227_229del	p.Phe76del	0.0001	P	Carriers (heterozygous)
311	Male	29	CYP21A2	c.955C>T	p.Gln319Ter	0.0001	P	Carriers (heterozygous)	Negative
			SLC25A13	c.1638_1660dup	p.Ala554Glyfs*17	8.751e-05	P	Carriers (heterozygous)
			CFTR	c.263T>G	p.Leu88Ter	-	P	Carriers (heterozygous)
			UGT1A1	c.1456T>G	p.Tyr486Asp	0.0002	LP	Carriers (heterozygous)
	Female	26						Non-carrier
312	Male	28						Non-carrier	Negative
	Female	28						Non-carrier
313	Male	35						Non-carrier	Negative
	Female	32	CFTR	c.1210-12T[5]/c.1210-34TG[12]		0.0086	P	Carriers (heterozygous)
314	Male	28	ALPL	c.529G>A	p.Ala177Thr	0.0001	P	Carriers (heterozygous)	Negative
			CYP21A2	c.615G>A	p.Trp205Ter	-	LP	Carriers (heterozygous)
	Female	30	RTEL1	c.190C>T	p.Arg64Ter	-	LP	Carriers (heterozygous)
315	Male	31	PDE6B	c.1699C>T	p.Gln567Ter	1.057e-05	P	Carriers (heterozygous)	Negative
			SMPD1	c.564dup	p.Lys189Glnfs*4	0.0002	P	Carriers (heterozygous)
	Female	27	MCCC2	c.1144_1147delinsTTTT	p.Lys382_Lys383delinsPheTer	-	LP	Carriers (heterozygous)
316	Male	29	ALG1	c.1089_1092del	p.Leu366Thrfs*11	3.991e-06	LP	Carriers (heterozygous)	Negative
	Female	24	GJB2	c.235delC	p.Leu79Cysfs*3	0.0005	P	Carriers (heterozygous)
			CYP17A1	c.985_987delinsAA	p.Tyr329Lysfs*90	-	LP	Carriers (heterozygous)
318	Male	31	VPS13B	c.9331-1G>T		-	P	Carriers (heterozygous)	Negative
			UGT1A1	c.686C>A	p.Pro229Gln	0.0015	LP	Carriers (heterozygous)
	Female	28	CYP21A2	c.955C>T	p.Gln319Ter	0.0001	P	Carriers (heterozygous)
			UNC13D	c.2588G>A	p.Gly863Asp	0.0003	LP	Carriers (heterozygous)
319	Male	38	CYP21A2	c.1069C>T	p.Arg357Trp	1.2e-05	P	Carriers (heterozygous)	Negative
			SLC39A4	c.599C>T	p.Pro200Leu	0.0001	LP	Carriers (heterozygous)
	Female	36	ETFDH	c.770A>G	p.Tyr257Cys	9.947e-05	P	Carriers (heterozygous)
			RAPSN	c.149_153delinsAGATGGGCCGCTACAAGGAGATGG	p.Val50Glufs*114	-	P	Carriers (heterozygous)
			CFTR	c.326A>C	p.Tyr109Ser	-	LP	Carriers (heterozygous)
			ASS1	c.911G>A	p.Arg304Gln	5.171e-05	LP	Carriers (heterozygous)
321	Male	35	CYP21A2	c.293-13C>G		0.0023	P	Carriers (heterozygous)	Negative
	Female	32	GJB2	c.109G>A	p.Val37Ile	0.0077	P	Carriers (heterozygous)
			CFTR	c.1210-12T[5]/c.1210-34TG[12]		0.0086	P	Carriers (heterozygous)
			MLC1	c.65G>A	p.Arg22Gln	0.0005	LP	Carriers (heterozygous)
			CPLANE1	c.1233C>A	p.Tyr411Ter	-	LP	Carriers (heterozygous)
322	Male	32	SMPD1	c.564dup	p.Lys189Glnfs*4	0.0002	P	Carriers (heterozygous)	Negative
	Female	34	GJB2	c.109G>A	p.Val37Ile	0.0077	P	Carriers (heterozygous)
323	Male	32	USH2A	c.8559-2A>G		3.186e-05	P	Carriers (heterozygous)	Negative
	Female	29						Non-carrier
325	Male	27	CEP290	c.1666dupA	p.Ile556Asnfs*20	0.0019	P	Carriers (heterozygous)	Negative
			WFS1	c.2020G>A	p.Gly674Arg	0.0002	LP	Carriers (heterozygous)
	Female	27	ERCC6	c.3776C>A	p.Ser1259Ter	-	P	Carriers (heterozygous)
326	Male	32	CYP21A2	c.955C>T	p.Gln319Ter	0.0001	P	Carriers (heterozygous)	Negative
			WFS1	c.2020G>A	p.Gly674Arg	0.0002	LP	Carriers (heterozygous)
	Female	30	ABCA4	c.1531C>T	p.Arg511Cys	0.0002	LP	Carriers (heterozygous)
			LOXHD1	c.1486delA	p.Arg496Glyfs*9	-	LP	Carriers (heterozygous)
327	Male	33	DHCR7	c.1328G>A	p.Arg443His	8.035e-06	P	Carriers (heterozygous)	Negative
			UGT1A1	c.1091C>T	p.Pro364Leu	0.0012	LP	Carriers (heterozygous)
	Female	31	CYP21A2	c.955C>T	p.Gln319Ter	0.0001	P	Carriers (heterozygous)
			SLC7A7	c.625+1G>A		3.977e-05	P	Carriers (heterozygous)
328	Male	26						Non-carrier	Negative
	Female	26	ACAD8	c.1000C>T	p.Arg334Cys	3.183e-05	LP	Carriers (heterozygous)
329	Male	29	ASS1	c.1168G>A	p.Gly390Arg	0.0003	P	Carriers (heterozygous)	Negative
			PAH	c.498C>G	p.Tyr166Ter	-	P	Carriers (heterozygous)
	Female	26						Non-carrier
330	Male	30	ATP7B	c.2975C>T	p.Pro992Leu	3.622e-05	P	Carriers (heterozygous)	Negative
	Female	29	DNAH5	c.5272-1G>T		-	LP	Carriers (heterozygous)
332	Male	31	CYP21A2	c.955C>T	p.Gln319Ter	0.0001	P	Carriers (heterozygous)	Negative
			F5	c.1600_1601delinsTG	p.Gln534_Tyr2224del	-	LP	Carriers (heterozygous)
	Female	29						Non-carrier
333	Male	28	CEP290	c.1645C>T	p.Arg549Ter	1.406e-05	P	Carriers (heterozygous)	Negative
			MOCS1	c.1027C>T	p.Arg343Ter	1.195e-05	LP	Carriers (heterozygous)
	Female	24	MMUT	c.1208G>A	p.Arg403Gln	5.172e-05	LP	Carriers (heterozygous)
334	Male	29	GAA	c.2662G>T	p.Glu888Ter	1.998e-05	P	Carriers (heterozygous)	Negative
	Female	25	PAH	c.721C>T	p.Arg241Cys	0.0001	P	Carriers (heterozygous)
			HLCS	c.2434C>T	p.Arg812Ter	2.783e-05	P	Carriers (heterozygous)
			RPE65	c.272G>A	p.Arg91Gln	4.378e-05	LP	Carriers (heterozygous)
			CEP290	c.4092_4101del	p.Leu1365Ilefs*5	-	LP	Carriers (heterozygous)
335	Male	29	GJB2	c.583A>G	p.Met195Val	3.183e-05	P	Carriers (heterozygous)	Negative
			ABCA4	c.6563T>C	p.Phe2188Ser	7.953e-06	LP	Carriers (heterozygous)
			MLC1	c.65G>A	p.Arg22Gln	0.0005	LP	Carriers (heterozygous)
	Female	27	PAH	c.1197A>T	p.Val399Val	3.98e-06	P	Carriers (heterozygous)
336	Male	32	FANCA	c.3973delG	p.Asp1325Ilefs*38	-	P	Carriers (heterozygous)	Negative
			SMPD1	c.564dupC	p.Lys189Glnfs*4	0.0002	P	Carriers (heterozygous)
	Female	33	HOGA1	c.834G>A	p.Ala278Ala	0.0001	P	Carriers (heterozygous)
			TYR	c.230_232dup	p.Arg77_Glu78insGly	2.39e-05	P	Carriers (heterozygous)
			GALE	c.1004G>A	p.Arg335His	1.196e-05	LP	Carriers (heterozygous)
337	Male	29	ABCA4	c.5318C>T	p.Ala1773Val	7.557e-05	P	Carriers (heterozygous)	Negative
	Female	27	UGT1A1	c.1091C>T	p.Pro364Leu	0.0012	LP	Carriers (heterozygous)
			FANCA	c.2504+2T>G		-	LP	Carriers (heterozygous)
338	Male	28	GALC	c.1901T>C	p.Leu634Ser	0.0007	P	Carriers (heterozygous)	Negative
			POMGNT1	c.931C>T	p.Arg311Ter	-	P	Carriers (heterozygous)
			TTC37	c.2484G>A	p.Trp828Ter	-	LP	Carriers (heterozygous)
	Female	28	CC2D2A	c.2999A>T	p.Glu1000Val	2.384e-05	LP	Carriers (heterozygous)
339	Male	28						Non-carrier	Negative
	Female	27	POLG	c.2890C>T	p.Arg964Cys	0.0007	P	Carriers (heterozygous)
			ABCG5	c.1166G>A	p.Arg389His	0.0002	LP	Carriers (heterozygous)
			FANCD2	c.3457G>T	p.Glu1153Ter	-	LP	Carriers (heterozygous)
340	Male	31	CEP290	c.4522C>T	p.Arg1508Ter	8.049e-06	P	Carriers (heterozygous)	Negative
	Female	33						Non-carrier
341	Male	28	CFTR	c.1210-12T[5]/c.1210-34TG[13]		-	P	Carriers (heterozygous)	Negative
			ADA	c.976delA	p.Asn326Thrfs*142	-	LP	Carriers (heterozygous)
	Female	29	GALC	c.1901T>C	p.Leu634Ser	0.0007	P	Carriers (heterozygous)
342	Male	29						Non-carrier	Negative
	Female	32	UGT1A1	c.1091C>T	p.Pro364Leu	0.0012	LP	Carriers (heterozygous)
			ABCG5	c.1166G>A	p.Arg389His	0.0002	LP	Carriers (heterozygous)
343	Male	29						Non-carrier	Negative
	Female	27	CYP21A2	c.955C>T	p.Gln319Ter	0.0001	P	Carriers (heterozygous)
			DCT	c.193C>T	p.Arg65Ter	3.98e-05	LP	Carriers (heterozygous)
			RPGRIP1L	c.2835_2836del	p.Arg946Thrfs*8	-	LP	Carriers (heterozygous)
344	Male	27						Non-carrier	Negative
	Female	27	F11	c.738G>A	p.Trp246Ter	1.592e-05	P	Carriers (heterozygous)
			MMUT	c.1286A>G	p.Tyr429Cys	0.0002	LP	Carriers (heterozygous)
345	Male	31	SLC25A13	c.852_855del	p.Met285Profs*2	0.0003	P	Carriers (heterozygous)	Negative
			PEX2	c.373C>T	p.Arg125Ter	7.956e-06	P	Carriers (heterozygous)
			ATP7B	c.2333G>T	p.Arg778Leu	0.0001	P	Carriers (heterozygous)
	Female	29	SMPD1	c.564dup	p.Lys189Glnfs*4	0.0002	P	Carriers (heterozygous)
346	Male	28	CAPN3	c.1021delC	p.Leu341Trpfs*11	-	LP	Carriers (heterozygous)	Negative
	Female	26	HSD17B4	c.1235_1236del	p.Glu412Valfs*3	-	LP	Carriers (heterozygous)
347	Male	26	MMUT	c.1286A>G	p.Tyr429Cys	0.0002	LP	Carriers (heterozygous)	Negative
	Female	26	PLA2G6	c.991G>T	p.Asp331Tyr	4.86e-05	LP	Carriers (heterozygous)
			RARS2	c.1_2delinsG	p.Met1?	-	LP	Carriers (heterozygous)
349	Male	27						Non-carrier	Negative
	Female	25	UGT1A1	c.686C>A	p.Pro229Gln	0.0015	LP	Carriers (heterozygous)
			ACADSB	c.848A>G	p.Tyr283Cys	5.967e-05	LP	Carriers (heterozygous)
348	Male	25	GALC	c.1901T>C	p.Leu634Ser	0.0007	P	Carriers (heterozygous)	Negative
			CFTR	c.4056G>C	p.Gln1352His	0.001	P	Carriers (heterozygous)
	Female	32	CEP290	c.1666dup	p.Ile556Asnfs*20	0.0019	P	Carriers (heterozygous)
			ZFYVE26	c.274-2A>G		5.183e-05	LP	Carriers (heterozygous)
351	Male	33						Non-carrier	Negative
	Female	29						Non-carrier
352	Male	30	CYP21A2	c.955C>T	p.Gln319Ter	0.0001	P	Carriers (heterozygous)	Negative
			FANCD2	c.3457G>T	p.Glu1153Ter	-	LP	Carriers (heterozygous)
	Female	27	SLC25A13	c.852_855del	p.Met285Profs*2	0.0003	P	Carriers (heterozygous)
			CCDC39	c.599_600del	p.Ile200Lysfs*8	-	LP	Carriers (heterozygous)
353	Male	27	CYP21A2	c.955C>T	p.Gln319Ter	0.0001	P	Carriers (heterozygous)	Negative
			PAH	c.1315+6T>A		-	P	Carriers (heterozygous)
			ATP7B	c.2975C>T	p.Pro992Leu	3.622e-05	P	Carriers (heterozygous)
	Female	27	ACADS	c.1031A>G	p.Glu344Gly	0.0001	P	Carriers (heterozygous)
			LOXHD1	c.611-2A>T		-	P	Carriers (heterozygous)
354	Male	29	SPINK5	c.2468dup	p.Lys824Glufs*4	0.0013	P	Carriers (heterozygous)	Negative
	Female	30	ASS1	c.421-2A>G		1.194e-05	P	Carriers (heterozygous)
			USH1C	c.2547-1G>T		2.387e-05	LP	Carriers (heterozygous)
			G6PC	c.446G>A	p.Arg149Gln	4.802e-05	LP	Carriers (heterozygous)
355	Male	31	SPINK5	c.2468del	p.Lys823Argfs*101	0.0041	P	Carriers (heterozygous)	Negative
			ACADS	c.1031A>G	p.Glu344Gly	0.0001	LP	Carriers (heterozygous)
	Female	32	CEP290	c.1666dup	p.Ile556Asnfs*20	0.0019	P	Carriers (heterozygous)
356	Male	29	GJB2	c.109G>A	p.Val37Ile	0.0077	P	Carriers (heterozygous)	Negative
			ATP7B	c.3443T>C	p.Ile1148Thr	4.007e-05	P	Carriers (heterozygous)
			DPYD	c.288dup	p.Ile97Tyrfs*2	-	LP	Carriers (heterozygous)
			ABCB4	c.1015dup	p.Ser339Phefs*17	0.0009	LP	Carriers (heterozygous)
	Female	26	CFTR	c.1392G>T	p.Lys464Asn	-	P	Carriers (heterozygous)
			SBDS	c.258+2T>C		0.0039	P	Carriers (heterozygous)
357	Male	27						Non-carrier	Negative
	Female	27	PTS	c.259C>T	p.Pro87Ser	7.556e-05	P	Carriers (heterozygous)
			DYSF	c.6116G>A	p.Arg2039Gln	0.0003	LP	Carriers (heterozygous)
358	Male	30	SLC25A13	c.852_855del	p.Met285Profs*2	0.0003	P	Carriers (heterozygous)	Negative
	Female	28	ACADS	c.971C>A	p.Ala324Asp	-	LP	Carriers (heterozygous)
359	Male	35						Non-carrier	Negative
	Female	34	ACADM	c.709-1G>A		-	P	Carriers (heterozygous)
			CYP21A2	c.-113G>A		-	LP	Carriers (heterozygous)
360	Male	32	CERKL	c.287_288del	p.Lys96Argfs*14	-	LP	Carriers (heterozygous)	Negative
	Female	31	CYP21A2	c.955C>T	p.Gln319Ter	0.0001	P	Carriers (heterozygous)
			CYP27A1	c.410G>A	p.Arg137Gln	3.584e-05	LP	Carriers (heterozygous)
361	Male	31	UGT1A1	c.1091C>T	p.Pro364Leu	0.0012	LP	Carriers (heterozygous)	Negative
	Female	27						Non-carrier
362	Male	26	CYP21A2	c.955C>T	p.Gln319Ter	0.0001	P	Carriers (heterozygous)	Negative
			HSD17B4	c.682G>T	p.Glu228Ter	-	LP	Carriers (heterozygous)
			CYP11B2	c.1051dupA	p.Ile351Asnfs*3	-	LP	Carriers (heterozygous)
	Female	26	CFTR	c.1392G>T	p.Lys464Asn	-	P	Carriers (heterozygous)
			ABCA4	c.1531C>T	p.Arg511Cys	0.0002	LP	Carriers (heterozygous)
363	Male	29	CYP21A2	c.955C>T	p.Gln319Ter	0.0001	P	Carriers (heterozygous)	Negative
	Female	31						Non-carrier
364	Male	35	HOGA1	c.812G>A	p.Arg271His	2.033e-05	LP	Carriers (heterozygous)	Negative
	Female	35	GALC	c.1901T>C	p.Leu634Ser	0.0007	P	Carriers (heterozygous)
			SPINK5	c.2468dup	p.Lys824Glufs*4	0.0013	P	Carriers (heterozygous)
			LYST	c.148C>T	p.Arg50Ter	-	LP	Carriers (heterozygous)
			CYP1B1	c.1103G>A	p.Arg368His	0.0058	LP	Carriers (heterozygous)
365	Male	26	CYP21A2	c.955C>T	p.Gln319Ter	0.0001	P	Carriers (heterozygous)	Negative
			ESCO2	c.760dup	p.Thr254Asnfs*27	0.0004	P	Carriers (heterozygous)
	Female	30	ATP7B	c.3316G>A	p.Val1106Ile	0.0001	P	Carriers (heterozygous)
			ABCG8	c.8_9dup	p.Lys4Glyfs*89	-	LP	Carriers (heterozygous)
367	Male	32	GALC	c.1901T>C	p.Leu634Ser	0.0007	P	Carriers (heterozygous)	Negative
	Female	31	BCHE	c.182A>G	p.Tyr61Cys	1.194e-05	LP	Carriers (heterozygous)
368	Male	30	CYP21A2	c.955C>T	p.Gln319Ter	0.0001	P	Carriers (heterozygous)	Negative
	Female	27	PRF1	c.503G>A	p.Ser168Asn	2.785e-05	LP	Carriers (heterozygous)
			RPE65	c.1399C>G	p.Pro467Ala	7.973e-06	LP	Carriers (heterozygous)
370	Male	30	POLG	c.2890C>T	p.Arg964Cys	0.0007	P	Carriers (heterozygous)	Negative
	Female	28	ARSA	c.979G>A	p.Gly327Ser	1.34e-05	P	Carriers (heterozygous)
			GJB2	c.109G>A	p.Val37Ile	0.0077	P	Carriers (heterozygous)
371	Male	42	CBS	c.833T>C	p.Ile278Thr	-	P	Carriers (heterozygous)	Negative
	Female	35	GJB2	c.109G>A	p.Val37Ile	0.0077	P	Carriers (heterozygous)
			CLN6	c.307C>T	p.Arg103Trp	4.397e-05	LP	Carriers (heterozygous)
372	Male	26	LAMA3	c.3712dup	p.Tyr1238Leufs*3	0.0001	LP	Carriers (heterozygous)	Negative
	Female	26	LOXHD1	c.2713G>T	p.Glu905Ter	-	LP	Carriers (heterozygous)
			CAPN3	c.2120A>G	p.Asp707Gly	0.0002	P	Carriers (heterozygous)
373	Male	30						Non-carrier	Negative
	Female	30	CFTR	c.1210-12T[5]/c.1210-34TG[12]		0.0086	P	Carriers (heterozygous)
			FANCD2	c.3457G>T	p.Glu1153Ter	-	LP	Carriers (heterozygous)
374	Male	32	CYP21A2	c.955C>T	p.Gln319Ter	0.0001	P	Carriers (heterozygous)	Negative
			GJB2	c.109G>A	p.Val37Ile	0.0077	P	Carriers (heterozygous)
			UGT1A1	c.1091C>T	p.Pro364Leu	0.0012	LP	Carriers (heterozygous)
	Female	34	SERPINA1	c.227_229del	p.Phe76del	0.0001	P	Carriers (heterozygous)
			BBS2	c.1698_1710del	p.Asp566Glufs*13	-	LP	Carriers (heterozygous)
			CRB1	c.1361del	p.Gly454Glufs*48	-	LP	Carriers (heterozygous)
			EVC2	c.284-2A>G		-	LP	Carriers (heterozygous)
			RDH12	c.593_594del	p.Phe198Cysfs*15	-	LP	Carriers (heterozygous)
375	Male	28	CYP21A2	c.955C>T	p.Gln319Ter	0.0001	P	Carriers (heterozygous)	Negative
			COL7A1	c.2392G>A	p.Gly798Arg	0.0003	LP	Carriers (heterozygous)
			ERCC6	c.1834C>T	p.Arg612Ter	1.592e-05	LP	Carriers (heterozygous)
	Female	27	ABCA12	c.6167dup	p.Lys2057Glnfs*8	-	LP	Carriers (heterozygous)
			NBN	c.1553C>G	p.Ser518Ter	-	LP	Carriers (heterozygous)
376	Male	28						Non-carrier	Negative
	Female	27	SLC26A4	c.1707+5G>A		8.017e-06	P	Carriers (heterozygous)
			SMPD1	c.564dup	p.Lys189Glnfs*4	0.0002	P	Carriers (heterozygous)
			GJB2	c.109G>A	p.Val37Ile	0.0077	P	Carriers (heterozygous)
			TGM1	c.425G>A	p.Arg142His	3.182e-05	P	Carriers (heterozygous)
			CYP21A2	c.955C>T	p.Gln319Ter	0.0001	P	Carriers (heterozygous)
377	Male	29	GJB2	c.109G>A	p.Val37Ile	0.0077	P	Carriers (heterozygous)	Negative
			ABCA4	c.6119G>A	p.Arg2040Gln	0.0003	LP	Carriers (heterozygous)
			CTSK	c.290del	p.Leu97Argfs*64	-	LP	Carriers (heterozygous)
			SLC12A3	c.1732G>A	p.Val578Met	0.0006	LP	Carriers (heterozygous)
	Female	29	GBA	c.1448T>C	p.Leu483Pro	0.0013	P	Carriers (heterozygous)
			SACS	c.589_592del	p.Val197Ilefs*3	-	LP	Carriers (heterozygous)
378	Male	30	GJB2	c.109G>A	p.Val37Ile	0.0077	P	Carriers (heterozygous)	Negative
			CYP21A2	c.955C>T	p.Gln319Ter	0.0001	P	Carriers (heterozygous)
	Female	30	PAH	c.611A>G	p.Tyr204Cys	1.194e-05	P	Carriers (heterozygous)
			RTEL1	c.2652+2T>G		4.089e-06	LP	Carriers (heterozygous)
379	Male	33	SBDS	c.258+2T>C		0.0039	P	Carriers (heterozygous)	Negative
	Female	32	PPT1	c.413C>T	p.Ser138Leu	1.99e-05	LP	Carriers (heterozygous)
			FKTN	c.1112A>G	p.Tyr371Cys	2.787e-05	LP	Carriers (heterozygous)
380	Male	26	GJB2	c.109G>A	p.Val37Ile	0.0077	P	Carriers (heterozygous)	Negative
			COLQ	c.379C>T	p.Arg127Ter	5.172e-05	LP	Carriers (heterozygous)
	Female	28	TH	c.605G>A	p.Arg202His	0.0001	P	Carriers (heterozygous)
			ALMS1	c.5418del	p.Tyr1805Thrfs*23	-	P	Carriers (heterozygous)
381	Male	29	ACADM	c.449_452del	p.Thr150Argfs*4	1.989e-05	P	Carriers (heterozygous)	Negative
	Female	29	VPS13B	c.6865+1G>T		7.999e-06	P	Carriers (heterozygous)
			ACAD8	c.289G>A	p.Gly97Arg	3.581e-05	LP	Carriers (heterozygous)
382	Male	29	SPINK5	c.2468dup	p.Lys824Glufs*4	0.0013	P	Carriers (heterozygous)	Negative
	Female	28	CBS	c.833T>C	p.Ile278Thr	-	P	Carriers (heterozygous)
383	Male	35	LOXHD1	c.4282C>T	p.Arg1428Ter	1.258e-05	LP	Carriers (heterozygous)	Negative
			GAA	c.1519del	p.His507Metfs*13	-	LP	Carriers (heterozygous)
	Female	32	SLC12A3	c.1456G>A	p.Asp486Asn	2.549e-05	P	Carriers (heterozygous)
384	Male	28	PMM2	c.430T>C	p.Phe144Leu	0.0002	P	Carriers (heterozygous)	Negative
			TTC37	c.3426dup	p.Ala1143Serfs*4	3.181e-05	P	Carriers (heterozygous)
	Female	26	GJB2	c.109G>A	p.Val37Ile	0.0077	P	Carriers (heterozygous)
			CYP21A2	c.955C>T	p.Gln319Ter	0.0001	P	Carriers (heterozygous)
			ATP7B	c.2605G>A	p.Gly869Arg	0.0007	P	Carriers (heterozygous)
385	Male	29	ACSF3	c.1A>G	p.Met1?	6.639e-05	LP	Carriers (heterozygous)	Negative
			CCDC39	c.1079_1080dup	p.Lys361Ter	-	LP	Carriers (heterozygous)
	Female	29	CYP21A2	c.955C>T	p.Gln319Ter	0.0001	P	Carriers (heterozygous)
			CYP11B1	c.907del	p.Ala303Profs*22	3.977e-06	LP	Carriers (heterozygous)
			PAH	c.1172G>C	p.Ser391Thr	-	LP	Carriers (heterozygous)
386	Male	35	UNC13D	c.2588G>A	p.Gly863Asp	0.0003	LP	Carriers (heterozygous)	Negative
	Female	32	UGT1A1	c.686C>A	p.Pro229Gln	0.0015	LP	Carriers (heterozygous)
387	Male	33	SMPD1	c.564dup	p.Lys189Glnfs*4	0.0002	P	Carriers (heterozygous)	Negative
			CYP21A2	c.955C>T	p.Gln319Ter	0.0001	P	Carriers (heterozygous)
	Female	33	GJB2	c.109G>A	p.Val37Ile	0.0077	P	Carriers (heterozygous)
388	Male	29						Non-carrier	Negative
	Female	31						Non-carrier
390	Male	27	MYO7A	c.6487G>A	p.Gly2163Ser	2.407e-05	LP	Carriers (heterozygous)	Negative
	Female	27	SMPD1	c.564dup	p.Lys189Glnfs*4	0.0002	P	Carriers (heterozygous)
			POLG	c.2890C>T	p.Arg964Cys	0.0007	P	Carriers (heterozygous)
			COL4A3	c.4793T>G	p.Leu1598Arg	5.613e-05	P	Carriers (heterozygous)
			CFTR	c.1210-12T[5]/c.1210-34TG[12]		0.0086	P	Carriers (heterozygous)
			CYP27A1	c.1420C>T	p.Arg474Trp	2.396e-05	LP	Carriers (heterozygous)
391	Male	26	BCS1L	c.245C>A	p.Ser82Ter	3.976e-06	P	Carriers (heterozygous)	Negative
	Female	27						Non-carrier
392	Male	26	MLC1	c.65G>A	p.Arg22Gln	0.0005	LP	Carriers (heterozygous)	Negative
	Female	25	ABCG5	c.1336C>T	p.Arg446Ter	0.0002	P	Carriers (heterozygous)
			MEFV	c.928_935del	p.Ala310Serfs*12	-	LP	Carriers (heterozygous)
394	Male	30	GJB2	c.109G>A	p.Val37Ile	0.0077	P	Carriers (heterozygous)	Negative
	Female	27						Non-carrier
395	Male	31	SPINK5	c.2468dup	p.Lys824Glufs*4	0.0013	P	Carriers (heterozygous)	Negative
	Female	29	LAMA2	c.5562+1G>A		2.798e-05	LP	Carriers (heterozygous)
396	Male	29	SMPD1	c.564dup	p.Lys189Glnfs*4	0.0002	P	Carriers (heterozygous)	Negative
			GJB2	c.235del	p.Leu79Cysfs*3	0.0005	P	Carriers (heterozygous)
			DPYD	c.2275C>T	p.Arg759Ter	2.792e-05	LP	Carriers (heterozygous)
	Female	29	TH	c.605G>A	p.Arg202His	0.0001	P	Carriers (heterozygous)
400	Male	30	OCA2	c.1363A>G	p.Arg455Gly	0.0003	P	Carriers (heterozygous)	Negative
	Female	32						Non-carrier
401	Male	27						Non-carrier	Negative
	Female	26						Non-carrier
402	Male	31	USH2A	c.11156G>A	p.Arg3719His	5.571e-05	P	Carriers (heterozygous)	Negative
	Female	28	CYP21A2	c.1069C>T	p.Arg357Trp	1.2e-05	P	Carriers (heterozygous)
403	Male	28						Non-carrier	Negative
	Female	27	CYP21A2	c.1069C>T	p.Arg357Trp	1.2e-05	P	Carriers (heterozygous)
404	Male	29	PCCB	c.1228C>T	p.Arg410Trp	2.788e-05	P	Carriers (heterozygous)	Negative
			VPS13B	c.6865+1G>T		7.999e-06	P	Carriers (heterozygous)
			GAA	c.752C>T	p.Ser251Leu	0.0004	P	Carriers (heterozygous)
			GAA	c.761C>T	p.Ser254Leu	0.0002	P	Carriers (heterozygous)
			HLCS	c.1963C>T	p.Arg655Trp	2.785e-05	P	Carriers (heterozygous)
	Female	26	SMPD1	c.564dup	p.Lys189Glnfs*4	0.0002	P	Carriers (heterozygous)
			PTS	c.259C>T	p.Pro87Ser	7.556e-05	P	Carriers (heterozygous)
405	Male	26	POLG	c.2890C>T	p.Arg964Cys	0.0007	P	Carriers (heterozygous)	Negative
			CYP21A2	c.955C>T	p.Gln319Ter	0.0001	P	Carriers (heterozygous)
			MMUT	c.1663G>A	p.Ala555Thr	2.786e-05	P	Carriers (heterozygous)
	Female	27	UGT1A1	c.1091C>T	p.Pro364Leu	0.0012	LP	Carriers (heterozygous)
406	Male	27	CYP21A2	c.955C>T	p.Gln319Ter	0.0001	P	Carriers (heterozygous)	Negative
	Female	29	EVC	c.528del	p.Ser177Alafs*19	3.979e-06	LP	Carriers (heterozygous)
408	Male	27	GJB2	c.109G>A	p.Val37Ile	0.0077	P	Carriers (heterozygous)	Negative
	Female	27	SLC12A3	c.1456G>A	p.Asp486Asn	2.549e-05	P	Carriers (heterozygous)
409	Male	29	GALT	c.821-7A>G		3.976e-05	P	Carriers (heterozygous)	Negative
			CEP290	c.1666dup	p.Ile556Asnfs*20	0.0019	P	Carriers (heterozygous)
			UNC13D	c.2588G>A	p.Gly863Asp	0.0003	LP	Carriers (heterozygous)
	Female	28	CYP11B1	c.421C>T	p.Arg141Ter	7.983e-06	P	Carriers (heterozygous)
			PAH	c.131_133del	p.Glu44del	3.182e-05	LP	Carriers (heterozygous)
			RAPSN	c.288del	p.Cys97Alafs*31	-	LP	Carriers (heterozygous)
410	Male	32	CFTR	c.1210-12T[5]/c.1210-34TG[12]		0.0086	P	Carriers (heterozygous)	Negative
			UGT1A1	c.1456T>G	p.Tyr486Asp	0.0002	LP	Carriers (heterozygous)
	Female	32	ACSF3	c.1A>G	p.Met1?	6.639e-05	LP	Carriers (heterozygous)
			BCKDHA	c.808G>A	p.Ala270Thr	3.977e-06	LP	Carriers (heterozygous)
			LAMA3	c.2233C>T	p.Arg745Ter	6.014e-05	LP	Carriers (heterozygous)
411	Male	31	LAMA3	c.4519C>T	p.Gln1507Ter	1.609e-05	LP	Carriers (heterozygous)	Negative
	Female	27	MMACHC	c.617G>A	p.Arg206Gln	0.0002	P	Carriers (heterozygous)
412	Male	29	SLC25A13	c.852_855del	p.Met285Profs*2	0.0003	P	Carriers (heterozygous)	Negative
			GJB2	c.109G>A	p.Val37Ile	0.0077	P	Carriers (heterozygous)
	Female	30	USH2A	c.2802T>G	p.Cys934Trp	0.0002	P	Carriers (heterozygous)
413	Male	29	UNC13D	c.2588G>A	p.Gly863Asp	0.0003	LP	Carriers (heterozygous)	Negative
	Female	30						Non-carrier
414	Male	31	CYP21A2	c.844G>T	p.Val282Leu	0.0053	P	Carriers (heterozygous)	Negative
			TYR	c.1037-7T>A		0.0009	P	Carriers (heterozygous)
			POMGNT1	c.667G>A	p.Glu223Lys	-	LP	Carriers (heterozygous)
	Female	28						Non-carrier
415	Male	28	SMPD1	c.564dup	p.Lys189Glnfs*4	0.0002	P	Carriers (heterozygous)	Negative
	Female	28	ETFDH	c.1211T>C	p.Met404Thr	7.96e-06	P	Carriers (heterozygous)
			NBN	c.1882_1885del	p.Glu628Thrfs*28	8.513e-06	LP	Carriers (heterozygous)
418	Male	29	CYP21A2	c.955C>T	p.Gln319Ter	0.0001	P	Carriers (heterozygous)	Negative
			VRK1	c.1124G>A	p.Trp375Ter	1.592e-05	LP	Carriers (heterozygous)
	Female	31	ACADS	c.1031A>G	p.Glu344Gly	0.0001	P	Carriers (heterozygous)
			NBN	c.400C>T	p.Gln134Ter	-	LP	Carriers (heterozygous)
419	Male	29	SLC22A5	c.1400C>G	p.Ser467Cys	0.0002	P	Carriers (heterozygous)	Negative
			USH2A	c.9676C>T	p.Arg3226Ter	7.965e-06	P	Carriers (heterozygous)
	Female	31						Non-carrier
420	Male	30	UGT1A1	c.1091C>T	p.Pro364Leu	0.0012	LP	Carriers (heterozygous)	Negative
	Female	30	CFTR	c.1210-12T[5]/c.1210-34TG[12]		0.0086	P	Carriers (heterozygous)
			MLC1	c.65G>A	p.Arg22Gln	0.0005	LP	Carriers (heterozygous)
422	Male	30						Non-carrier	Negative
	Female	30						Non-carrier
424	Male	36	CFTR	c.4056G>C	p.Gln1352His	0.001	P	Carriers (heterozygous)	Negative
			GAA	c.1935C>A	p.Asp645Glu	0.0001	P	Carriers (heterozygous)
			UNC13D	c.2588G>A	p.Gly863Asp	0.0003	LP	Carriers (heterozygous)
			MPL	c.1468+1G>A		-	LP	Carriers (heterozygous)
	Female	33						Non-carrier
426	Male	34						Non-carrier	Negative
	Female	27	ADA	c.424C>T	p.Arg142Ter	1.977e-05	P	Carriers (heterozygous)
			CFTR	c.1210-12T[5]/c.1210-34TG[12]		0.0086	P	Carriers (heterozygous)
427	Male	34	CEP290	c.1666dupA	p.Ile556Asnfs*20	0.0019	P	Carriers (heterozygous)	Negative
	Female	33	CYP21A2	c.955C>T	p.Gln319Ter	0.0001	P	Carriers (heterozygous)
			MTTP	c.1959C>A	p.Tyr653Ter	-	LP	Carriers (heterozygous)
428	Male	30						Non-carrier	Negative
	Female	28	ABCB4	c.1015dupT	p.Ser339Phefs*17	0.0009	LP	Carriers (heterozygous)
429	Male	36	GJB2	c.235delC	p.Leu79Cysfs*3	0.0005	P	Carriers (heterozygous)	Negative
	Female	32	DNAJC12	c.158-1G>A		-	LP	Carriers (heterozygous)
430	Male	28	UNC13D	c.2588G>A	p.Gly863Asp	0.0003	LP	Carriers (heterozygous)	Negative
	Female	28						Non-carrier
431	Male	26	MMACHC	c.609G>A	p.Trp203Ter	4.408e-05	P	Carriers (heterozygous)	Negative
	Female	26	SMPD1	c.564dup	p.Lys189Glnfs*4	0.0002	P	Carriers (heterozygous)
			RPGRIP1L	c.1351-11A>G		1.602e-05	LP	Carriers (heterozygous)
			SLC12A3	c.539C>A	p.Thr180Lys	0.0003	LP	Carriers (heterozygous)
432	Male	34	CFTR	c.1210-12T[5]/c.1210-34TG[13]		-	P	Carriers (heterozygous)	Negative
			GRHPR	c.864_865del	p.Val289Aspfs*22	3.977e-05	P	Carriers (heterozygous)
	Female	29	POLG	c.2890C>T	p.Arg964Cys	0.0007	P	Carriers (heterozygous)
433	Male	31	ATP7B	c.2333G>T	p.Arg778Leu	0.0001	P	Carriers (heterozygous)	Negative
	Female	28	SBDS	c.258+2T>C		0.0039	P	Carriers (heterozygous)
			DCT	c.509_518del	p.Asn170Serfs*26	-	LP	Carriers (heterozygous)
434	Male	28	SPINK5	c.2468dup	p.Lys824Glufs*4	0.0013	P	Carriers (heterozygous)	Negative
			CYP21A2	c.955C>T	p.Gln319Ter	0.0001	P	Carriers (heterozygous)
			TSHR	c.2066T>G	p.Val689Gly	3.977e-05	LP	Carriers (heterozygous)
	Female	28	UGT1A1	c.1091C>T	p.Pro364Leu	0.0012	LP	Carriers (heterozygous)
435	Male	27	HEXB	c.1597C>T	p.Arg533Cys	3.184e-05	P	Carriers (heterozygous)	Negative
	Female	26	GJB2	c.109G>A	p.Val37Ile	0.0077	P	Carriers (heterozygous)
			F11	c.326-1G>A		7.965e-06	LP	Carriers (heterozygous)
436	Male	29	F5	c.1600C>T	p.Gln534Ter	7.962e-06	LP	Carriers (heterozygous)	Negative
	Female	27	PEX1	c.2614C>T	p.Arg872Ter	1.195e-05	P	Carriers (heterozygous)
437	Male	34	CERKL	c.1404delA	p.Val469Ter	3.986e-06	P	Carriers (heterozygous)	Negative
	Female	23	CFTR	c.1210-12T[5]/c.1210-34TG[12]		0.0086	P	Carriers (heterozygous)
			PRF1	c.674G>A	p.Arg225Gln	0.0001	LP	Carriers (heterozygous)
438	Male	28	SLC12A3	c.1763C>T	p.Ala588Val	2.39e-05	P	Carriers (heterozygous)	Negative
	Female	28	ATP7B	c.2621C>T	p.Ala874Val	6.812e-05	P	Carriers (heterozygous)
439	Male	29	CFTR	c.1210-12T[5]/c.1210-34TG[13]		-	P	Carriers (heterozygous)	Negative
	Female	28	CYP21A2	c.955C>T	p.Gln319Ter	0.0001	P	Carriers (heterozygous)
			FANCD2	c.3457G>T	p.Glu1153Ter	-	LP	Carriers (heterozygous)
440	Male	28	ETFDH	c.770A>G	p.Tyr257Cys	9.947e-05	P	Carriers (heterozygous)	Negative
			SLC12A3	c.1077C>G	p.Asn359Lys	3.977e-06	LP	Carriers (heterozygous)
	Female	28	CYP21A2	c.955C>T	p.Gln319Ter	0.0001	P	Carriers (heterozygous)
441	Male	28						Non-carrier	Negative
	Female	28	NPHS1	c.1394G>A	p.Cys465Tyr	-	LP	Carriers (heterozygous)
442	Male	27	GJB2	c.109G>A	p.Val37Ile	0.0077	P	Carriers (heterozygous)	Negative
			CFTR	c.1210-12T[5]/c.1210-34TG[12]		0.0086	P	Carriers (heterozygous)
			EYS	c.6557G>A	p.Gly2186Glu	4.023e-05	LP	Carriers (heterozygous)
	Female	28	PEX1	c.2614C>T	p.Arg872Ter	1.195e-05	P	Carriers (heterozygous)
443	Male	28	USH2A	c.8559-2A>G		3.186e-05	P	Carriers (heterozygous)	Negative
	Female	28	SPINK5	c.602+1G>T		2.414e-05	LP	Carriers (heterozygous)
444	Male	29						Non-carrier	Negative
	Female	30	USH2A	c.2802T>G	p.Cys934Trp	0.0002	P	Carriers (heterozygous)
445	Male	27	PC	c.1892G>A	p.Arg631Gln	3.986e-06	LP	Carriers (heterozygous)	Negative
	Female	24	UGT1A1	c.686C>A	p.Pro229Gln	0.0015	LP	Carriers (heterozygous)
446	Male	32						Non-carrier	Negative
	Female	30	TYR	c.929dup	p.Arg311Lysfs*7	4.379e-05	P	Carriers (heterozygous)
			GJB2	c.109G>A	p.Val37Ile	0.0077	P	Carriers (heterozygous)
			ATP7B	c.2804C>T	p.Thr935Met	0.0002	P	Carriers (heterozygous)
447	Male	36	USH2A	c.8559-2A>G		3.186e-05	P	Carriers (heterozygous)	Negative
	Female	36	GJB2	c.109G>A	p.Val37Ile	0.0077	P	Carriers (heterozygous)
			CFTR	c.1210-12T[5]/c.1210-34TG[12]		0.0086	P	Carriers (heterozygous)
448	Male	32	CHRNG	c.753_754del	p.Val253Alafs*44	0.0002	P	Carriers (heterozygous)	Negative
	Female	34	GAA	c.2236T>G	p.Trp746Gly	-	P	Carriers (heterozygous)
449	Male	30	CYP21A2	c.955C>T	p.Gln319Ter	0.0001	P	Carriers (heterozygous)	Negative
	Female	27	SLC12A3	c.1077C>G	p.Asn359Lys	3.977e-06	P	Carriers (heterozygous)
			ASS1	c.773+1G>A		-	P	Carriers (heterozygous)
450	Male	28						Non-carrier	Negative
	Female	27						Non-carrier
451	Male	27						Non-carrier	Negative
	Female	25	ETFDH	c.1211T>C	p.Met404Thr	7.96e-06	P	Carriers (heterozygous)
			GALE	c.505C>T	p.Arg169Trp	7.158e-05	LP	Carriers (heterozygous)
452	Male	28	CEP290	c.1666dupA	p.Ile556Asnfs*20	0.0019	P	Carriers (heterozygous)	Negative
			SPINK5	c.602+1G>T		2.414e-05	LP	Carriers (heterozygous)
			RPGRIP1L	c.3386C>A	p.Ser1129Ter	-	LP	Carriers (heterozygous)
			LAMA3	c.3709dupT	p.Tyr1238Leufs*3	0.0001	LP	Carriers (heterozygous)
	Female	28	DYSF	c.4042C>T	p.Gln1348Ter	-	P	Carriers (heterozygous)
			CYP21A2	c.955C>T	p.Gln319Ter	0.0001	P	Carriers (heterozygous)
453	Male	34	SMPD1	c.564dup	p.Lys189Glnfs*4	0.0002	P	Carriers (heterozygous)	Negative
			USH2A	c.5264dup	p.Val1756Argfs*3	-	LP	Carriers (heterozygous)
	Female	33	VPS13B	c.6865+1G>T		7.999e-06	P	Carriers (heterozygous)
454	Male	33	GJB2	c.109G>A	p.Val37Ile	0.0077	P	Carriers (heterozygous)	Negative
			CFTR	c.1390A>C	p.Lys464Gln	-	LP	Carriers (heterozygous)
	Female	33						Non-carrier
455	Male	28	SLC12A3	c.1732G>A	p.Val578Met	0.0006	LP	Carriers (heterozygous)	Negative
	Female	26						Non-carrier
456	Male	35	ATP7B	c.3316G>A	p.Val1106Ile	0.0001	P	Carriers (heterozygous)	Negative
			CYP21A2	c.955C>T	p.Gln319Ter	0.0001	P	Carriers (heterozygous)
			CFTR	c.1392G>T	p.Lys464Asn	-	P	Carriers (heterozygous)
	Female	34	MMACHC	c.609G>A	p.Trp203Ter	4.408e-05	P	Carriers (heterozygous)
457	Male	26	ATP7B	c.3316G>A	p.Val1106Ile	0.0001	P	Carriers (heterozygous)	Negative
			CYP21A2	c.955C>T	p.Gln319Ter	0.0001	P	Carriers (heterozygous)
			CFTR	c.1392G>T	p.Lys464Asn	-	P	Carriers (heterozygous)
	Female	27	MMACHC	c.609G>A	p.Trp203Ter	4.408e-05	P	Carriers (heterozygous)
458	Male	27	SLC12A3	c.1732G>A	p.Val578Met	0.0006	LP	Carriers (heterozygous)	Negative
	Female	25	CFTR	c.1210-12T[5]/c.1210-34TG[13]		-	P	Carriers (heterozygous)
459	Male	31	TYR	c.70T>C	p.Cys24Arg	-	LP	Carriers (heterozygous)	Negative
	Female	28	GJB2	c.109G>A	p.Val37Ile	0.0077	P	Carriers (heterozygous)
460	Male	30	TSHR	c.394G>C	p.Gly132Arg	4.018e-05	LP	Carriers (heterozygous)	Negative
			TSHR	c.394G>C	p.Gly132Arg	4.018e-05	P	Carriers (heterozygous)
	Female	28						Non-carrier
423	Male	34						Non-carrier	Negative
	Female	33	RDH12	c.437T>A	p.Val146Asp	1.193e-05	P	Carriers (heterozygous)
462	Male	30	TGM1	c.232C>T	p.Arg78Ter	1.198e-05	P	Carriers (heterozygous)	Negative
			LAMB3	c.2983C>T	p.Gln995Ter	-	P	Carriers (heterozygous)
			SLC25A13	c.1177+1G>A		4.774e-05	P	Carriers (heterozygous)
	Female	29	SUMF1	c.1046G>A	p.Arg349Gln	4.016e-06	LP	Carriers (heterozygous)
464	Male	27						Non-carrier	Negative
	Female	27	ALDH3A2	c.1157A>G	p.Asn386Ser	1.591e-05	LP	Carriers (heterozygous)
465	Male	35	CYP21A2	c.955C>T	p.Gln319Ter	0.0001	P	Carriers (heterozygous)	Negative
			ACADS	c.1031A>G	p.Glu344Gly	0.0001	P	Carriers (heterozygous)
			ALDH3A2	c.1157A>G	p.Asn386Ser	1.591e-05	LP	Carriers (heterozygous)
	Female	31						Non-carrier
466	Male	31	GJB2	c.235delC	p.Leu79Cysfs*3	0.0005	P	Carriers (heterozygous)	Negative
	Female	30						Non-carrier
468	Male	27						Non-carrier	Negative
	Female	27	CYP21A2	c.955C>T	p.Gln319Ter	0.0001	P	Carriers (heterozygous)
			GJB2	c.109G>A	p.Val37Ile	0.0077	P	Carriers (heterozygous)
470	Male	33						Non-carrier	Negative
	Female	29	CYP7B1	c.164del	p.Tyr55Phefs*6	-	LP	Carriers (heterozygous)
472	Male	26	CYP21A2	c.955C>T	p.Gln319Ter	0.0001	P	Carriers (heterozygous)	Negative
	Female	26	PAH	c.805A>C	p.Ile269Leu	9.15e-05	P	Carriers (heterozygous)
			GNE	c.18T>A	p.Tyr6Ter	0.0002	LP	Carriers (heterozygous)
473	Male	28	GJB2	c.235del	p.Leu79Cysfs*3	0.0005	P	Carriers (heterozygous)	Negative
			CFTR	c.1210-12T[5]/c.1210-34TG[13]		-	P	Carriers (heterozygous)
			ALMS1	c.7304_7305del	p.Glu2435Valfs*7	4.01e-06	P	Carriers (heterozygous)
			SLC22A5	c.1400C>G	p.Ser467Cys	0.0002	P	Carriers (heterozygous)
			NR2E3	c.932G>A	p.Arg311Gln	0.0004	P	Carriers (heterozygous)
			EYS	c.1057-1G>A		2.011e-05	LP	Carriers (heterozygous)
	Female	27	GALC	c.1901T>C	p.Leu634Ser	0.0007	P	Carriers (heterozygous)
			PTS	c.259C>T	p.Pro87Ser	7.556e-05	P	Carriers (heterozygous)
474	Male	32	GJB2	c.235delC	p.Leu79Cysfs*3	0.0005	P	Carriers (heterozygous)	Negative
	Female	29	GBA1	c.1342G>C	p.Asp448His	0.0001	P	Carriers (heterozygous)
			MMUT	c.729_730insTT	p.Asp244Leufs*39	1.201e-05	P	Carriers (heterozygous)
			SLC22A5	c.1400C>G	p.Ser467Cys	0.0002	P	Carriers (heterozygous)
			ACAD8	c.286G>A	p.Gly96Ser	0.0001	LP	Carriers (heterozygous)
			COL4A3	c.1510C>T	p.Gln504Ter	-	LP	Carriers (heterozygous)
475	Male	33	GJB2	c.235del	p.Leu79Cysfs*3	0.0005	P	Carriers (heterozygous)	Negative
			BLM	c.1787dup	p.Ser597Ilefs*32	-	LP	Carriers (heterozygous)
			UGT1A1	c.686C>A	p.Pro229Gln	0.0015	LP	Carriers (heterozygous)
	Female	31	VSX2	c.629G>A	p.Trp210Ter	-	LP	Carriers (heterozygous)
			LAMA3	c.2233C>T	p.Arg745Ter	6.014e-05	LP	Carriers (heterozygous)
476	Male	34	CYP17A1	c.985_987delinsAA	p.Tyr329Lysfs*90	-	P	Carriers (heterozygous)	Negative
	Female	31	MMACHC	c.349G>C	p.Ala117Pro	4.009e-06	LP	Carriers (heterozygous)
			SLC26A2	c.136_137insTT	p.Asp46Valfs*44	-	LP	Carriers (heterozygous)
477	Male	36	GJB2	c.109G>A	p.Val37Ile	0.0077	P	Carriers (heterozygous)	Negative
	Female	34	CYP21A2	c.955C>T	p.Gln319Ter	0.0001	P	Carriers (heterozygous)
			SBDS	c.258+2T>C		0.0039	P	Carriers (heterozygous)
478	Male	28	PEX1	c.3097C>T	p.Gln1033Ter	-	LP	Carriers (heterozygous)	Negative
	Female	28	ERCC6	c.3776C>A	p.Ser1259Ter	-	P	Carriers (heterozygous)
			GJB2	c.176_191del	p.Gly59Alafs*18	1.194e-05	P	Carriers (heterozygous)
479	Male	27	GJB2	c.235delC	p.Leu79Cysfs*3	0.0005	P	Carriers (heterozygous)	Negative
	Female	30						Non-carrier
480	Male	28	LRP5	c.-5_16del		-	LP	Carriers (heterozygous)	Negative
	Female	27	CPLANE1	c.1383del	p.Gly462Aspfs*2	-	LP	Carriers (heterozygous)
481	Male	28	EYS	c.1211dupA	p.Asn404Lysfs*3	1.61e-05	P	Carriers (heterozygous)	Negative
			GJB2	c.109G>A	p.Val37Ile	0.0077	P	Carriers (heterozygous)
			CYP11B2	c.576delC	p.Phe193Serfs*5	-	LP	Carriers (heterozygous)
	Female	28	GNPTAB	c.1090C>T	p.Arg364Ter	1.193e-05	P	Carriers (heterozygous)
			PEX1	c.1897C>T	p.Arg633Ter	3.98e-06	LP	Carriers (heterozygous)
482	Male	30	GJB2	c.235delC	p.Leu79Cysfs*3	0.0005		Carriers (heterozygous)	Negative
	Female	27	MMACHC	c.617G>A	p.Arg206Gln	0.0002		Carriers (heterozygous)
			COL4A3	c.3499G>A	p.Gly1167Arg	8.017e-06		Carriers (heterozygous)
483	Male	28						Non-carrier	Negative
	Female	31	CFTR	c.595C>T	p.His199Tyr	-	P	Carriers (heterozygous)
			POLG	c.2890C>T	p.Arg964Cys	0.0007	P	Carriers (heterozygous)
			GALNS	c.857C>T	p.Thr286Met	0.0003	LP	Carriers (heterozygous)
			USH2A	c.6326-3_6332del		-	LP	Carriers (heterozygous)
485	Male	28	GJB2	c.109G>A	p.Val37Ile	0.0077	P	Carriers (heterozygous)	Negative
			DYSF	c.1061T>C	p.Leu354Pro	1.591e-05	LP	Carriers (heterozygous)
			SLC12A3	c.2521+253C>T		-	LP	Carriers (heterozygous)
	Female	28	CYBA	c.7C>T	p.Gln3Ter	9.346e-06	P	Carriers (heterozygous)
486	Male	28	ACADM	c.1085G>A	p.Gly362Glu	1.194e-05	P	Carriers (heterozygous)	Negative
			GJB2	c.235delC	p.Leu79Cysfs*3	0.0005	P	Carriers (heterozygous)
			UGT1A1	c.1091C>T	p.Pro364Leu	0.0012	LP	Carriers (heterozygous)
	Female	28	CYP21A2	c.955C>T	p.Gln319Ter	0.0001	P	Carriers (heterozygous)
			SBDS	c.258+2T>C		0.0039	P	Carriers (heterozygous)
			PTS	c.317C>T	p.Thr106Met	0.0001	P	Carriers (heterozygous)
			PDE6A	c.1820del	p.Asn607Ilefs*6	-	LP	Carriers (heterozygous)
			GALC	c.1004A>G	p.Tyr335Cys	1.205e-05	LP	Carriers (heterozygous)
			LAMB3	c.975T>A	p.Cys325Ter	-	LP	Carriers (heterozygous)
488	Male	28						Non-carrier	Negative
	Female	28	PAH	c.1117G>A	p.Ala373Thr	-	LP	Carriers (heterozygous)
489	Male	29						Non-carrier	Negative
	Female	28	PKHD1	c.2507T>C	p.Val836Ala	7.961e-05	LP	Carriers (heterozygous)
490	Male	36						Non-carrier	Negative
	Female	36						Non-carrier
491	Male	31	ALG12	c.808delC	p.Arg270Alafs*15	-	LP	Carriers (heterozygous)	Negative
	Female	32	CYP21A2	c.955C>T	p.Gln319Ter	0.0001	P	Carriers (heterozygous)
492	Male	35	LMNA	c.1579C>T	p.Arg527Cys	1.359e-05	P	Carriers (heterozygous)	Negative
			CYP21A2	c.293-13C>G		0.0023	P	Carriers (heterozygous)
			EVC2	c.450+2T>C		7.962e-06	LP	Carriers (heterozygous)
	Female	28	BLM	c.2410G>T	p.Gly804Ter	3.977e-06	LP	Carriers (heterozygous)
			UGT1A1	c.1091C>T	p.Pro364Leu	0.0012	LP	Carriers (heterozygous)
493	Male	28	CFTR	c.1210-12T[5]/c.1210-34TG[12]		0.0086	P	Carriers (heterozygous)	Negative
	Female	28	CYP21A2	c.955C>T	p.Gln319Ter	0.0001	P	Carriers (heterozygous)
			ERCC6	c.643G>T	p.Glu215Ter	-	LP	Carriers (heterozygous)
			TECPR2	c.985dupA	p.Ile329Asnfs*10	-	LP	Carriers (heterozygous)
495	Male	30	SMARCAL1	c.1334+1G>A		-	P	Carriers (heterozygous)	Negative
			NTRK1	c.2320dup	p.Ile774Asnfs*93	-	LP	Carriers (heterozygous)
	Female	30	ASPA	c.120_121del	p.Glu40Aspfs*14	-	LP	Carriers (heterozygous)
496	Male	31	CFTR	c.1210-12T[5]/c.1210-34TG[12]		0.0086	P	Carriers (heterozygous)	Negative
	Female	32						Non-carrier
497	Male	28						Non-carrier	Negative
	Female	28						Non-carrier
498	Male	25	CYP11B1	c.1360C>T	p.Arg454Cys	7.961e-06	P	Carriers (heterozygous)	Negative
			UNC13D	c.2588G>A	p.Gly863Asp	0.0003	LP	Carriers (heterozygous)
	Female	26	SMPD1	c.564dup	p.Lys189Glnfs*4	0.0002	P	Carriers (heterozygous)
499	Male	29	SBDS	c.258+2T>C		0.0039	P	Carriers (heterozygous)	Negative
			PLA2G6	c.1771C>T	p.Arg591Trp	-	LP	Carriers (heterozygous)
	Female	28	CYP21A2	c.955C>T	p.Gln319Ter	0.0001	P	Carriers (heterozygous)
500	Male	31	CYP21A2	c.955C>T	p.Gln319Ter	0.0001	P	Carriers (heterozygous)	Negative
			SPINK5	c.602+1G>T		2.414e-05	LP	Carriers (heterozygous)
			VPS13B	c.6932_6938del	p.Met2311Asnfs*15	-	LP	Carriers (heterozygous)
	Female	27	GJB2	c.235delC	p.Leu79Cysfs*3	0.0005	P	Carriers (heterozygous)
			CYP27A1	c.1072C>T	p.Gln358Ter	2.387e-05	P	Carriers (heterozygous)
			HPS3	c.2208_2209del	p.Gln737Alafs*20	1.593e-05	P	Carriers (heterozygous)
501	Male	32	BCHE	c.1015C>T	p.Gln339Ter	-	LP	Carriers (heterozygous)	Negative
	Female	26	SLC26A4	c.249G>A	p.Trp83Ter	-	LP	Carriers (heterozygous)
502	Male	30						Non-carrier	Negative
	Female	26	CYP21A2	c.955C>T	p.Gln319Ter	0.0001	P	Carriers (heterozygous)
503	Male	30	USH2A	c.2802T>G	p.Cys934Trp	0.0002	P	Carriers (heterozygous)	Negative
	Female	28	ACOX2	c.673C>T	p.Arg225Trp	0.0003	LP	Carriers (heterozygous)
504	Male	34	ACADSB	c.655G>A	p.Val219Met	5.567e-05	LP	Carriers (heterozygous)	Negative
	Female	33	SLC22A5	c.431T>C	p.Leu144Pro	-	LP	Carriers (heterozygous)
			TRIM37	c.1250_1257del	p.Trp417Tyrfs*9	-	LP	Carriers (heterozygous)
505	Male	36						Non-carrier	Negative
	Female	34	TYR	c.1037-7T>A		0.0009	P	Carriers (heterozygous)
			TRIM37	c.1949-12A>G		-	LP	Carriers (heterozygous)
			ACADSB	c.848A>G	p.Tyr283Cys	5.967e-05	LP	Carriers (heterozygous)
506	Male	28	GJB2	c.109G>A	p.Val37Ile	0.0077	P	Carriers (heterozygous)	Negative
			BCHE	c.1177G>C	p.Gly393Arg	0.0001	LP	Carriers (heterozygous)
	Female	24	CFTR	c.1210-12T[5]/c.1210-34TG[12]		0.0086	P	Carriers (heterozygous)
507	Male	28	EYS	c.96G>A	p.Trp32Ter	-	LP	Carriers (heterozygous)	Negative
	Female	27						Non-carrier
508	Male	29	MCCC2	c.592C>T	p.Gln198Ter	1.193e-05	P	Carriers (heterozygous)	Negative
			ADGRG1	c.213delC	p.Pro72Leufs*41	-	LP	Carriers (heterozygous)
	Female	26	CAPN3	c.2120A>G	p.Asp707Gly	0.0002	P	Carriers (heterozygous)
			TYR	c.230_232dup	p.Arg77_Glu78insGly	2.39e-05	P	Carriers (heterozygous)
			CYBA	c.7C>T	p.Gln3Ter	9.346e-06	P	Carriers (heterozygous)
			MMUT	c.1286A>G	p.Tyr429Cys	0.0002	LP	Carriers (heterozygous)
509	Male	25	POLG	c.2890C>T	p.Arg964Cys	0.0007	P	Carriers (heterozygous)	Negative
			SLC12A3	c.1732G>A	p.Val578Met	0.0006	LP	Carriers (heterozygous)
	Female	27	CYP21A2	c.955C>T	p.Gln319Ter	0.0001	P	Carriers (heterozygous)
510	Male	27	CFTR	c.1210-12T[5]/c.1210-34TG[12]		0.0086	P	Carriers (heterozygous)	Negative
	Female	26						Non-carrier
512	Male	27	ATP7B	c.3809A>G	p.Asn1270Ser	0.0002	P	Carriers (heterozygous)	Negative
			CYP21A2	c.955C>T	p.Gln319Ter	0.0001	P	Carriers (heterozygous)
			CFTR	c.2909G>A	p.Gly970Asp	1.196e-05	P	Carriers (heterozygous)
	Female	26						Non-carrier
516	Male	32	GALC	c.1901T>C	p.Leu634Ser	0.0007	P	Carriers (heterozygous)	Negative
			GCDH	c.1204C>T	p.Arg402Trp	0.0003	P	Carriers (heterozygous)
	Female	31						Non-carrier
517	Male	35						Non-carrier	Negative
	Female	34	USH2A	c.8232G>C	p.Trp2744Cys	8.124e-06	P	Carriers (heterozygous)
			COL4A4	c.930+1G>A		-	LP	Carriers (heterozygous)
519	Male	27						Non-carrier	Negative
	Female	27						Non-carrier
520	Male	32						Non-carrier	Negative
	Female	30	GJB2	c.109G>A	p.Val37Ile	0.0077	P	Carriers (heterozygous)
			UGT1A1	c.686C>A	p.Pro229Gln	0.0015	LP	Carriers (heterozygous)
521	Male	37	DYSF	c.5642G>A	p.Gly1881Asp	-	LP	Carriers (heterozygous)	Negative
	Female	39	COL4A3	c.1A>T	p.Met1?	-	P	Carriers (heterozygous)
			ADAMTS2	c.307G>T	p.Glu103Ter	-	LP	Carriers (heterozygous)
522	Male	28	FANCA	c.367C>T	p.Gln123Ter	1.194e-05	P	Carriers (heterozygous)	Negative
	Female	28	TH	c.601C>T	p.Gln201Ter	4.077e-06	P	Carriers (heterozygous)
			ERCC6	c.1297G>T	p.Glu433Ter	8.033e-06	LP	Carriers (heterozygous)
523	Male	27						Non-carrier	Negative
	Female	28	CYP21A2	c.955C>T	p.Gln319Ter	0.0001	P	Carriers (heterozygous)
524	Male	32						Non-carrier	Negative
	Female	29	PAH	c.208_210del	p.Ser70del	1.194e-05	P	Carriers (heterozygous)
			UNC13D	c.2588G>A	p.Gly863Asp	0.0003	LP	Carriers (heterozygous)
526	Male	27	CYP21A2	c.1069C>T	p.Arg357Trp	1.2e-05	P	Carriers (heterozygous)	Negative
			SLC12A3	c.1732G>A	p.Val578Met	0.0006	LP	Carriers (heterozygous)
			GALNS	c.463G>A	p.Gly155Arg	2.785e-05	LP	Carriers (heterozygous)
	Female	26	PCDH15	c.3007C>T	p.Arg1003Ter	1.595e-05	P	Carriers (heterozygous)
			USH2A	c.2802T>G	p.Cys934Trp	0.0002	P	Carriers (heterozygous)
			UGT1A1	c.686C>A	p.Pro229Gln	0.0015	LP	Carriers (heterozygous)
			ABCA4	c.2063dup	p.Asn688Lysfs*78	-	LP	Carriers (heterozygous)
527	Male	27						Non-carrier	Negative
	Female	29	ATP7B	c.2333G>T	p.Arg778Leu	0.0001	P	Carriers (heterozygous)
528	Male	26	UNC13D	c.2588G>A	p.Gly863Asp	0.0003	LP	Carriers (heterozygous)	Negative
			LAMC2	c.269-1G>T		-	LP	Carriers (heterozygous)
	Female	26	VPS13B	c.9331-1G>T		-	P	Carriers (heterozygous)
529	Male	27	SLC12A3	c.539C>A	p.Thr180Lys	0.0003	P	Carriers (heterozygous)	Negative
			CERKL	c.769C>T	p.Arg257Ter	0.0003	P	Carriers (heterozygous)
	Female	28	CYP21A2	c.955C>T	p.Gln319Ter	0.0001	P	Carriers (heterozygous)
			POLG	c.2890C>T	p.Arg964Cys	0.0007	P	Carriers (heterozygous)
530	Male	27	MEFV	c.2282G>A	p.Arg761His	0.0002	P	Carriers (heterozygous)	Negative
			MMUT	c.1663G>A	p.Ala555Thr	2.786e-05	P	Carriers (heterozygous)
			SMPD1	c.564dup	p.Lys189Glnfs*4	0.0002	P	Carriers (heterozygous)
			GALC	c.2041G>A	p.Val681Met	0.0002	LP	Carriers (heterozygous)
			LMBRD1	c.406-1G>A		3.982e-06	LP	Carriers (heterozygous)
			MLC1	c.65G>A	p.Arg22Gln	0.0005	LP	Carriers (heterozygous)
	Female	26	FKRP	c.968G>A	p.Arg323His	-	LP	Carriers (heterozygous)
533	Male	29						Non-carrier	Negative
	Female	30	GALC	c.1901T>C	p.Leu634Ser	0.0007	P	Carriers (heterozygous)
534	Male	36	SMPD1	c.564dup	p.Lys189Glnfs*4	0.0002	P	Carriers (heterozygous)	Negative
			CFTR	c.1210-12T[5]/c.1210-34TG[12]		0.0086	P	Carriers (heterozygous)
	Female	37	GJB2	c.109G>A	p.Val37Ile	0.0077	P	Carriers (heterozygous)
			GNPTAB	c.637-6T>G		3.186e-05	LP	Carriers (heterozygous)
535	Male	32	PLCE1	c.1545del	p.Ala516Leufs*7	-	LP	Carriers (heterozygous)	Negative
	Female	30	G6PC	c.446G>A	p.Arg149Gln	4.802e-05	LP	Carriers (heterozygous)
			FANCD2	c.3543del	p.Gln1181Hisfs*17	-	LP	Carriers (heterozygous)
536	Male	31	CFTR	c.4056G>C	p.Gln1352His	0.001	P	Carriers (heterozygous)	Negative
			GJB2	c.235delC	p.Leu79Cysfs*3	0.0005	P	Carriers (heterozygous)
			CYP21A2	c.740delA	p.Glu247Glyfs*11	4.025e-06	LP	Carriers (heterozygous)
			PKHD1	c.5850_5851insTTCAT	p.Gly1951Phefs*25	-	LP	Carriers (heterozygous)
	Female	31	SLC26A4	c.919-2A>G		0.0004	P	Carriers (heterozygous)
			UGT1A1	c.1091C>T	p.Pro364Leu	0.0012	LP	Carriers (heterozygous)
537	Male	29	POLG	c.2890C>T	p.Arg964Cys	0.0007	P	Carriers (heterozygous)	Negative
			USH2A	c.8559-2A>G		3.186e-05	P	Carriers (heterozygous)
			CYP21A2	c.955C>T	p.Gln319Ter	0.0001	P	Carriers (heterozygous)
			GJB2	c.235delC	p.Leu79Cysfs*3	0.0005	P	Carriers (heterozygous)
	Female	29						Non-carrier
538	Male	25	AGL	c.1735+1G>T		1.194e-05	P	Carriers (heterozygous)	Negative
			ATP7B	c.3316G>A	p.Val1106Ile	0.0001	P	Carriers (heterozygous)
			NEB	c.21321_21322del	p.Tyr7107Ter	-	LP	Carriers (heterozygous)
	Female	25	CFTR	c.1392G>T	p.Lys464Asn	-	P	Carriers (heterozygous)
			GJB2	c.109G>A	p.Val37Ile	0.0077	P	Carriers (heterozygous)
540	Male	38						Non-carrier	Negative
	Female	34	CYP21A2	c.955C>T	p.Gln319Ter	0.0001	P	Carriers (heterozygous)
			MYO7A	c.462C>A	p.Cys154Ter	-	LP	Carriers (heterozygous)
544	Male	30	POLG	c.2890C>T	p.Arg964Cys	0.0007	P	Carriers (heterozygous)	Negative
	Female	30	GJB2	c.109G>A	p.Val37Ile	0.0077	P	Carriers (heterozygous)
			CPT2	c.520G>T	p.Glu174Ter	-	LP	Carriers (heterozygous)
			DNAH5	c.7034G>A	p.Trp2345Ter	-	LP	Carriers (heterozygous)
545	Male	40	ABCA4	c.6320G>A	p.Arg2107His	0.0015	P	Carriers (heterozygous)	Negative
			TH	c.1228C>T	p.Arg410Trp	0.0002	LP	Carriers (heterozygous)
			CNGB3	c.129+1G>A		7.956e-06	LP	Carriers (heterozygous)
	Female	36	NAGLU	c.680A>C	p.His227Pro	3.984e-06	LP	Carriers (heterozygous)
546	Male	27	HBA2	c.377T>C	p.Leu126Pro	5.629e-05	P	Carriers (heterozygous)	Negative
			GJB2	c.109G>A	p.Val37Ile	0.0077	P	Carriers (heterozygous)
			ACADS	c.1031A>G	p.Glu344Gly	0.0001	LP	Carriers (heterozygous)
			ABCG8	c.541C>T	p.Gln181Ter	-	LP	Carriers (heterozygous)
	Female	26	POLG	c.2542G>A	p.Gly848Ser	0.0001	P	Carriers (heterozygous)
			CYP21A2	c.1069C>T	p.Arg357Trp	1.2e-05	P	Carriers (heterozygous)
547	Male	28						Non-carrier	Negative
	Female	26	HGD	c.469+1G>C		-	P	Carriers (heterozygous)
548	Male	27	CYP21A2	c.955C>T	p.Gln319Ter	0.0001	P	Carriers (heterozygous)	Negative
			CCDC151	c.75del	p.Arg26Glyfs*56	4.014e-06	P	Carriers (heterozygous)
			ZFYVE26	c.274-2A>T		-	LP	Carriers (heterozygous)
	Female	26						Non-carrier
549	Male	31	CBS	c.833T>C	p.Ile278Thr	-	P	Carriers (heterozygous)	Negative
			UGT1A1	c.686C>A	p.Pro229Gln	0.0015	LP	Carriers (heterozygous)
	Female	31	GALC	c.1901T>C	p.Leu634Ser	0.0007	P	Carriers (heterozygous)
			XPA	c.631C>T	p.Arg211Ter	3.982e-06	P	Carriers (heterozygous)
			ACADS	c.1130C>T	p.Pro377Leu	6.449e-05	LP	Carriers (heterozygous)
551	Male	27	CYP21A2	c.955C>T	p.Gln319Ter	0.0001	P	Carriers (heterozygous)	Negative
			UGT1A1	c.1091C>T	p.Pro364Leu	0.0012	LP	Carriers (heterozygous)
	Female	27	UNC13D	c.2588G>A	p.Gly863Asp	0.0003	LP	Carriers (heterozygous)
			CERKL	c.1389_1392dup	p.Thr465Leufs*4	3.989e-06	LP	Carriers (heterozygous)
552	Male	32	UGT1A1	c.686C>A	p.Pro229Gln	0.0015	LP	Carriers (heterozygous)	Negative
	Female	29						Non-carrier
553	Male	36	SLC25A13	c.615+5G>A		0.0001	P	Carriers (heterozygous)	Negative
	Female	36						Non-carrier
555	Male	31	CYP21A2	c.955C>T	p.Gln319Ter	0.0001	P	Carriers (heterozygous)	Negative
			SLC26A4	c.697G>C	p.Val233Leu	0.0001	LP	Carriers (heterozygous)
			ASPA	c.160A>C	p.Asn54His	3.181e-05	LP	Carriers (heterozygous)
	Female	28	EYS	c.1057-1G>A		2.011e-05	LP	Carriers (heterozygous)
556	Male	30	DNAH5	c.5272-1G>T		-	LP	Carriers (heterozygous)	Negative
	Female	31						Non-carrier
557	Male	34	SLC22A5	c.1400C>G	p.Ser467Cys	0.0002	P	Carriers (heterozygous)	Negative
			MMUT	c.729_730insTT	p.Asp244Leufs*39	1.201e-05	P	Carriers (heterozygous)
			HPS3	c.1588C>T	p.Arg530Ter	2.788e-05	LP	Carriers (heterozygous)
	Female	33	RPGRIP1L	c.1422_1423insCT	p.Gly475Leufs*7	-	LP	Carriers (heterozygous)
			RARS2	c.1A>G	p.Met1?	0.0001	LP	Carriers (heterozygous)
			ALDOB	c.43del	p.Glu15Serfs*23	-	LP	Carriers (heterozygous)
559	Male	27						Non-carrier	Negative
	Female	27	ACADS	c.1031A>G	p.Glu344Gly	0.0001	P	Carriers (heterozygous)
			ARSB	c.1197C>G	p.Phe399Leu	1.989e-05	P	Carriers (heterozygous)
			UGT1A1	c.1091C>T	p.Pro364Leu	0.0012	LP	Carriers (heterozygous)
560	Male	26						Non-carrier	Negative
	Female	27	ATP7B	c.2975C>T	p.Pro992Leu	3.622e-05	P	Carriers (heterozygous)
			ADGRG1	c.738_742del	p.Gln247Profs*37	-	LP	Carriers (heterozygous)
561	Male	32	SMPD1	c.564dup	p.Lys189Glnfs*4	0.0002	P	Carriers (heterozygous)	Negative
	Female	30	CFTR	c.1210-12T[5]/c.1210-34TG[12]		0.0086	P	Carriers (heterozygous)
562	Male	29	GJB2	c.176_191del	p.Gly59Alafs*18	1.194e-05	P	Carriers (heterozygous)	Negative
			DPM1	c.372+1G>A		-	LP	Carriers (heterozygous)
	Female	28	GALC	c.1901T>C	p.Leu634Ser	0.0007	P	Carriers (heterozygous)
563	Male	32	FANCD2	c.3457G>T	p.Glu1153Ter	-	LP	Carriers (heterozygous)	Negative
	Female	31	GALC	c.1901T>C	p.Leu634Ser	0.0007	P	Carriers (heterozygous)
			GALT	c.317dupC	p.Ser108Glnfs*6	-	LP	Carriers (heterozygous)
564	Male	26	CYP21A2	c.955C>T	p.Gln319Ter	0.0001	P	Carriers (heterozygous)	Negative
			GNE	c.1892C>T	p.Ala631Val	8.748e-05	P	Carriers (heterozygous)
			NPHP1	c.1353-1G>A		-	LP	Carriers (heterozygous)
	Female	26	ABCA4	c.6119G>A	p.Arg2040Gln	0.0003	LP	Carriers (heterozygous)
565	Male	31	PRF1	c.503G>A	p.Ser168Asn	2.785e-05	P	Carriers (heterozygous)	Negative
			CFTR	c.1210-12T[5]/c.1210-34TG[12]		0.0086	P	Carriers (heterozygous)
	Female	31						Non-carrier
566	Male	31						Non-carrier	Negative
	Female	27	USH2A	c.8559-2A>G		3.186e-05	P	Carriers (heterozygous)
			CYP21A2	c.955C>T	p.Gln319Ter	0.0001	P	Carriers (heterozygous)
567	Male	27	POLG	c.2890C>T	p.Arg964Cys	0.0007	P	Carriers (heterozygous)	Negative
			ACADSB	c.655G>A	p.Val219Met	5.567e-05	LP	Carriers (heterozygous)
	Female	27	MTRR	c.1A>G	p.Met1?	-	LP	Carriers (heterozygous)
			ATP7B	c.2183A>G	p.Asn728Ser	4.007e-05	LP	Carriers (heterozygous)
568	Male	29	WNT10A	c.310C>T	p.Arg104Cys	5.172e-05	LP	Carriers (heterozygous)	Negative
	Female	28	GAA	c.1316T>A	p.Met439Lys	2.844e-05	P	Carriers (heterozygous)
			SGCB	c.29_33del	p.E10Afs*13	-	P	Carriers (heterozygous)
569	Male	32						Non-carrier	Negative
	Female	32						Non-carrier
570	Male	36	TPP1	c.1048C>T	p.Arg350Trp	-	LP	Carriers (heterozygous)	Negative
								Non-carrier
571	Male	27						Non-carrier	Negative
	Female	26	LAMB3	c.2188C>T	p.Gln730Ter	-	LP	Carriers (heterozygous)
			EYS	c.7242_7243del	p.Q2415Afs*28	-	LP	Carriers (heterozygous)
572	Male	31	GALC	c.1901T>C	p.Leu634Ser	0.0007	P	Carriers (heterozygous)	Negative
			UGT1A1	c.1091C>T	p.Pro364Leu	0.0012	LP	Carriers (heterozygous)
	Female	32						Non-carrier
574	Male	30	SLC12A3	c.1456G>A	p.Asp486Asn	2.549e-05	P	Carriers (heterozygous)	Negative
			SMPD1	c.1144C>T	p.Leu382Phe	-	LP	Carriers (heterozygous)
	Female	31	GJB2	c.109G>A	p.Val37Ile	0.0077	P	Carriers (heterozygous)
			ST3GAL5	c.154C>T	p.Arg52Ter	1.591e-05	LP	Carriers (heterozygous)
575	Male	24	POLG	c.2890C>T	p.Arg964Cys	0.0007	P	Carriers (heterozygous)	Negative
			CYP27A1	c.389T>A	p.Met130Lys	3.979e-05	LP	Carriers (heterozygous)
			ALG6	c.998C>T	p.Ala333Val	4.402e-05	LP	Carriers (heterozygous)
	Female	26	TYR	c.832C>T	p.Arg278Ter	0.0002	P	Carriers (heterozygous)
			CYP21A2	c.955C>T	p.Gln319Ter	0.0001	P	Carriers (heterozygous)
576	Male	28						Non-carrier	Negative
	Female	28						Non-carrier
577	Male	32						Non-carrier	Negative
	Female	30	GNPTAB	c.3094del	p.Thr1032Hisfs*11	-	P	Carriers (heterozygous)
578	Male	29						Non-carrier	Negative
	Female	30						Non-carrier
580	Male	25	PAH	c.611A>G	p.Tyr204Cys	1.194e-05	P	Carriers (heterozygous)	Negative
			ACADM	c.1229T>C	p.Ile410Thr	-	LP	Carriers (heterozygous)
	Female	29	GJB2	c.583A>G	p.Met195Val	3.183e-05	P	Carriers (heterozygous)
582	Male	26	CYP21A2	c.1451_1452delinsC	p.Arg484Profs*58	-	P	Carriers (heterozygous)	Negative
			SMARCAL1	c.603dup	p.Gln202Alafs*9	-	LP	Carriers (heterozygous)
			FANCD2	c.1222C>T	p.Arg408Ter	2.386e-05	LP	Carriers (heterozygous)
			GAA	c.546+5G>T		3.824e-05	LP	Carriers (heterozygous)
	Female	23						Non-carrier
583	Male	31	CLN6	c.212_213del	p.Leu71Argfs*60	3.977e-06	LP	Carriers (heterozygous)	Negative
			CBS	c.1432C>T	p.Gln478Ter	-	LP	Carriers (heterozygous)
	Female	30						Non-carrier
584	Male	30	SLC12A3	c.1732G>A	p.Val578Met	0.0006	LP	Carriers (heterozygous)	Negative
	Female	30						Non-carrier
585	Male	33	ACADS	c.293A>G	p.Tyr98Cys	-	LP	Carriers (heterozygous)	Negative
	Female	33						Non-carrier
586	Male	31						Non-carrier	Negative
	Female	31	CFTR	c.1210-12T[5]/c.1210-34TG[12]		0.0086	P	Carriers (heterozygous)
587	Male	30	SEPSECS	c.194A>G	p.Asn65Ser	1.203e-05	LP	Carriers (heterozygous)	Negative
	Female	28						Non-carrier
588	Male	31						Non-carrier	Negative
	Female	28	CFTR	c.1210-12T[5]/c.1210-34TG[12]		0.0086	P	Carriers (heterozygous)
			UGT1A1	c.686C>A	p.Pro229Gln	0.0015	LP	Carriers (heterozygous)
589	Male	32	GJB2	c.109G>A	p.Val37Ile	0.0077	P	Carriers (heterozygous)	Negative
			CYP21A2	c.1069C>T	p.Arg357Trp	1.2e-05	P	Carriers (heterozygous)
	Female	28	LOXHD1	c.2863G>T	p.Glu955Ter	-	P	Carriers (heterozygous)
			PCCB	c.1228C>T	p.Arg410Trp	2.788e-05	P	Carriers (heterozygous)
590	Male	46						Non-carrier	Negative
	Female	36	UGT1A1	c.1091C>T	p.Pro364Leu	0.0012	LP	Carriers (heterozygous)
591	Male	28	PAH	c.688G>A	p.Val230Ile	0.0005	LP	Carriers (heterozygous)	Negative
	Female	27	PEX2	c.1A>G	p.Met1?	-	LP	Carriers (heterozygous)
			ASL	c.577C>T	p.Arg193Trp	-	LP	Carriers (heterozygous)
592	Male	26	HBB	c.-78A>G		-	P	Carriers (heterozygous)	Negative
			VPS13B	c.9331-1G>T		-	P	Carriers (heterozygous)
			IVD	c.148C>T	p.Arg50Cys	1.193e-05	LP	Carriers (heterozygous)
	Female	28	ATP7B	c.3741C>G	p.His1247Gln	8.014e-06	LP	Carriers (heterozygous)
593	Male	26						Non-carrier	Negative
	Female	26	SMPD1	c.564dupC	p.Lys189Glnfs*4	0.0002	P	Carriers (heterozygous)
			SLC12A3	c.1456G>A	p.Asp486Asn	2.549e-05	P	Carriers (heterozygous)
			CYP21A2	c.740delA	p.Glu247Glyfs*11	4.025e-06	P	Carriers (heterozygous)
			SUMF1	c.1045C>T	p.Arg349Trp	4.016e-06	P	Carriers (heterozygous)
594	Male	32						Non-carrier	Negative
	Female	30	CFTR	c.4056G>C	p.Gln1352His	0.001	P	Carriers (heterozygous)
			SLC26A4	c.919-2A>G		0.0004	P	Carriers (heterozygous)
595	Male	36	DHCR7	c.1220A>G	p.Asn407Ser	8.104e-06	LP	Carriers (heterozygous)	Negative
	Female	35	ABCA4	c.1531C>T	p.Arg511Cys	0.0002	LP	Carriers (heterozygous)
597	Male	28	SBDS	c.184A>T	p.Lys62Ter	0.0002	P	Carriers (heterozygous)	Negative
			HAX1	c.621T>G	p.Tyr207Ter	-	LP	Carriers (heterozygous)
	Female	27	ACADSB	c.655G>A	p.Val219Met	5.567e-05	LP	Carriers (heterozygous)
598	Male	28						Non-carrier	Negative
	Female	27	CFTR	c.1210-12T[5]/c.1210-34TG[12]		0.0086	P	Carriers (heterozygous)
			PKHD1	c.2507T>C	p.Val836Ala	7.961e-05	P	Carriers (heterozygous)
599	Male	27	UGT1A1	c.686C>A	p.Pro229Gln	0.0015	LP	Carriers (heterozygous)	Negative
			HPS5	c.2071G>T	p.Glu691Ter	-	LP	Carriers (heterozygous)
	Female	28	CYP21A2	c.955C>T	p.Gln319Ter	0.0001	P	Carriers (heterozygous)
600	Male	28						Non-carrier	Negative
	Female	27	BCHE	c.1253G>T	p.Gly418Val	0.0031	LP	Carriers (heterozygous)
601	Male	41	BBS2	c.1237C>T	p.Arg413Ter	1.988e-05	P	Carriers (heterozygous)	Negative
			AGXT	c.32C>G	p.Pro11Arg	0.0002	LP	Carriers (heterozygous)
	Female	41						Non-carrier
602	Male	27						Non-carrier	Negative
	Female	26	SMPD1	c.564dup	p.Lys189Glnfs*4	0.0002	P	Carriers (heterozygous)
603	Male	24	CYP21A2	c.955C>T	p.Gln319Ter	0.0001	P	Carriers (heterozygous)	Negative
	Female	26	HOGA1	c.834G>A	p.Ala278=	0.0001	P	Carriers (heterozygous)
			GJB2	c.109G>A	p.Val37Ile	0.0077	P	Carriers (heterozygous)
			SGCA	c.95T>C	p.Val32Ala	-	LP	Carriers (heterozygous)
604	Male	31	CYP21A2	c.1069C>T	p.Arg357Trp	1.2e-05	P	Carriers (heterozygous)	Negative
			G6PC1	c.648G>T	p.Leu216=	8.359e-05	P	Carriers (heterozygous)
	Female	26	UGT1A1	c.686C>A	p.Pro229Gln	0.0015	LP	Carriers (heterozygous)
605	Male	27	PAH	c.611A>G	p.Tyr204Cys	1.194e-05	P	Carriers (heterozygous)	Negative
			SGSH	c.1063G>A	p.Glu355Lys	2.819e-05	LP	Carriers (heterozygous)
	Female	28	CYP21A2	c.955C>T	p.Gln319Ter	0.0001	P	Carriers (heterozygous)
			CFTR	c.1210-12T[5]/c.1210-34TG[13]		-	P	Carriers (heterozygous)
			NPHP1	c.127C>T	p.Gln43Ter	-	LP	Carriers (heterozygous)
606	Male	30	ATP7B	c.2333G>T	p.Arg778Leu	0.0001	P	Carriers (heterozygous)	Negative
			FANCA	c.3973delG	p.Asp1325Ilefs*38	-	P	Carriers (heterozygous)
	Female	27	LAMB3	c.1705C>T	p.Arg569Ter	5.211e-05	P	Carriers (heterozygous)
			ANO5	c.1181-1G>A		-	LP	Carriers (heterozygous)
607	Male	25	SLC12A3	c.634G>A	p.Gly212Ser	-	LP	Carriers (heterozygous)	Negative
	Female	25	CYP21A2	c.955C>T	p.Gln319Ter	0.0001	P	Carriers (heterozygous)
608	Male	34	SMPD1	c.564dup	p.Lys189Glnfs*4	0.0002	P	Carriers (heterozygous)	Negative
			ABCA4	c.1531C>T	p.Arg511Cys	0.0002	LP	Carriers (heterozygous)
	Female	32	SLC26A4	c.919-2A>G		0.0004	P	Carriers (heterozygous)
			GJB2	c.109G>A	p.Val37Ile	0.0077	P	Carriers (heterozygous)
			ALPL	c.1120G>A	p.Val374Met	1.591e-05	LP	Carriers (heterozygous)
609	Male	27	POLG	c.2890C>T	p.Arg964Cys	0.0007	P	Carriers (heterozygous)	Negative
			DNAH5	c.6183del	p.Lys2061Asnfs*11	-	LP	Carriers (heterozygous)
	Female	27						Non-carrier
610	Male	29	HOGA1	c.834G>A	p.Ala278=	0.0001	P	Carriers (heterozygous)	Negative
			GCDH	c.383G>A	p.Arg128Gln	2.386e-05	P	Carriers (heterozygous)
	Female	27	POMT1	c.1875G>A	p.Trp625Ter	-	LP	Carriers (heterozygous)
			CERKL	c.239-2A>G		8.226e-06	LP	Carriers (heterozygous)
611	Male	28						Non-carrier	Negative
	Female	27	SMPD1	c.564dup	p.Lys189Glnfs*4	0.0002	P	Carriers (heterozygous)
			CFTR	c.1210-12T[5]/c.1210-34TG[12]		0.0086	P	Carriers (heterozygous)
			UGT1A1	c.1091C>T	p.Pro364Leu	0.0012	LP	Carriers (heterozygous)
612	Male	32						Non-carrier	Negative
	Female	30	LOXHD1	c.4212+1G>A		3.793e-05	P	Carriers (heterozygous)
613	Male	28	CYP21A2	c.955C>T	p.Gln319Ter	0.0001	P	Carriers (heterozygous)	Negative
	Female	28						Non-carrier
614	Male	26	DPYD	c.220C>T	p.Arg74Ter	0.0001	LP	Carriers (heterozygous)	Negative
			ACADS	c.1130C>T	p.Pro377Leu	6.449e-05	LP	Carriers (heterozygous)
	Female	26	CFTR	c.1210-12T[5]/c.1210-34TG[13]		-	P	Carriers (heterozygous)
			UNC13D	c.2588G>A	p.Gly863Asp	0.0003	LP	Carriers (heterozygous)
615	Male	32	MMUT	c.454C>T	p.Arg152Ter	2.447e-05	P	Carriers (heterozygous)	Negative
	Female	32	CFTR	c.1210-12T[5]/c.1210-34TG[12]		0.0086	P	Carriers (heterozygous)
616	Male	26	ACADS	c.164C>T	p.Pro55Leu	3.579e-05	P	Carriers (heterozygous)	Negative
			CFTR	c.1210-12T[5]/c.1210-34TG[12]		0.0086	P	Carriers (heterozygous)
	Female	26	DNAH5	c.8492_8498del	p.Ala2831Valfs*8	-	LP	Carriers (heterozygous)
617	Male	29						Non-carrier	Negative
	Female	29	PEX2	c.373C>T	p.Arg125Ter	7.956e-06	P	Carriers (heterozygous)
619	Male	28						Non-carrier	Negative
	Female	29	BCHE	c.1354C>T	p.Arg452Ter	7.172e-05	LP	Carriers (heterozygous)
620	Male	31						Non-carrier	Negative
	Female	29	UGT1A1	c.686C>A	p.Pro229Gln	0.0015	LP	Carriers (heterozygous)
[truncated: 804 more rows]

## Sheet: Table S4
Table S4. The clinical outcome of couples during 2 years follow-up
Couple ID	Gender	Age	whether to procreate	Outcomes	Notes	Related HGVS Consequence
63	Male	31	Yes	Unhealthy	A homozygous mutation in the PKHD1 (p.Val836Ala)	p.Val836Ala (PKHD1)
	Female	31	Yes	Unhealthy
90	Male	32	Yes	Unhealthy	The compound heterozygotic mutation of SLC26A4 (c.919-2A>G, c.1174A>T)	p.Asn392Tyr (SLC26A4)
	Female	32	Yes	Unhealthy		c.919-2A>G (SLC26A5)
291	Male	38	Yes	Unhealthy	a 1.73 Mb deletion in the q12 region of chromosome 17 (seq[GRCh37/hg19] 17q12 (34470001-36520000)×1)	Unknown
	Female	30	Yes	Unhealthy
364	Male	35	Yes	Unhealthy	Physical and mental retardation	Unknown
	Female	35	Yes	Unhealthy
369	Male	41	Yes	Unhealthy	The compound heterozygotic mutation of ABCA4 (c.6563T>C, c.6119G>A)	p.Phe2188Ser (ABCA4)
	Female	39	Yes	Unhealthy		p.Arg2040Gln (ABCA4)
887	Male	35	Yes	Unhealthy	A homozygous mutation in the PKHD1 (c.11314C>T)	p.Arg3772Ter (PKHD1)
	Female	34	Yes	Unhealthy		p.Arg3772Ter (PKHD1)
1	Male	31	Yes	Healthy
	Female	27
2	Male	26	Yes	Healthy
	Female	28	Yes	Healthy
4	Male	25	Yes	Healthy
	Female	25	Yes	Healthy
6	Male	28	Yes	Healthy
	Female	27	Yes	Healthy
9	Male	28	Yes	Healthy
	Female	29	Yes	Healthy
7	Male	30	Yes	Healthy
	Female	30	Yes	Healthy
8	Male	27	No	In pregnancy
	Female	27	No	In pregnancy
12	Male	27	Yes	Healthy
	Female	27	Yes	Healthy
13	Male	32	No	No plan
	Female	31	No	No plan
14	Male	29	No	Miscarriage
	Female	29	No	Miscarriage
15	Male	30	Missing	Missing
	Female	31	Missing	Missing
16	Male	28	No	No plan
	Female	28	No	No plan
17	Male	35	Yes	Healthy
	Female	34	Yes	Healthy
21	Male	26	Yes	Healthy
	Female	26	Yes	Healthy
18	Male	26	Yes	Healthy
	Female	27	Yes	Healthy
19	Male	29	Yes	Healthy
	Female	29	Yes	Healthy
21	Male	32	No	No plan
	Female	28	No	No plan
22	Male	35	Yes	Healthy
	Female	34	Yes	Healthy
23	Male	35	Yes	Healthy
	Female	35	Yes	Healthy
24	Male	36	Yes	Healthy
	Female	31	Yes	Healthy
25	Male	33	No	No plan
	Female	35	No	No plan
26	Male	30	Yes	Healthy
	Female	27	Yes	Healthy
27	Male	30	Missing	Missing
	Female	26	Missing	Missing
29	Male	28	Missing	Missing
	Female	28	Missing	Missing
31	Male	32	No	Miscarriage
	Female	29	No	Miscarriage
32	Male	29	No	No plan
	Female	23	No	No plan
33	Male	32	No	In pregnancy
	Female	29	No	In pregnancy
34	Male	31	Yes	Healthy
	Female	30	Yes	Healthy
35	Male	29	No	No plan
	Female	28	No	No plan
36	Male	29	No	No plan
	Female	27	No	No plan
37	Male	28	Missing	Missing
	Female	28	Missing	Missing
38	Male	34	Yes	Healthy
	Female	35	Yes	Healthy
39	Male	28	Missing	Missing
	Female	28	Missing	Missing
40	Male	27	Yes	Healthy
	Female	27	Yes	Healthy
41	Male	29	Yes	Healthy
	Female	27	Yes	Healthy
42	Male	34	Missing	Missing
	Female	33	Missing	Missing
43	Male	36	No	No plan
	Female	34	No	No plan
44	Male	28	Yes	Healthy
	Female	28	Yes	Healthy
45	Male	32	Yes	Healthy
	Female	30	Yes	Healthy
46	Male	31	No	No plan
	Female	29	No	No plan
47	Male	32	No	No plan
	Female	27	No	No plan
48	Male	37	No	No plan
	Female	38	No	No plan
49	Male	33	No	Infertility
	Female	34	No	Infertility
50	Male	28	Missing	Missing
	Female	26	Missing	Missing
51	Male	39	No	Infertility
	Female	34	No	Infertility
52	Male	26	Missing	Missing
	Female	26	Missing	Missing
53	Male	29	Missing	Missing
	Female	30	Missing	Missing
55	Male	35	Missing	Missing
	Female	36	Missing	Missing
56	Male	28	Missing	Missing
	Female	29	Missing	Missing
57	Male	33	Missing	Missing
	Female	35	Missing	Missing
58	Male	33	No	Infertility
	Female	35	No	Infertility
59	Male	33	Yes	Healthy
	Female	34	Yes	Healthy
60	Male	33	Yes	Healthy
	Female	33	Yes	Healthy
61	Male	35	Yes	Healthy
	Female	36	Yes	Healthy
62	Male	29	Yes	Healthy
	Female	29	Yes	Healthy
64	Male	34	No	In pregnancy
	Female	34	No	In pregnancy
65	Male	29	Yes	Healthy
	Female	28	Yes	Healthy
66	Male	44	No	No plan
	Female	43	No	No plan
67	Male	40	Missing	Missing
	Female	35	Missing	Missing
68	Male	38	Missing	Missing
	Female	33	Missing	Missing
69	Male	29	Yes	Healthy
	Female	29	Yes	Healthy
71	Male	34	Yes	Healthy
	Female	33	Yes	Healthy
72	Male	34	No	Miscarriage
	Female	32	No	Miscarriage
73	Male	27	No	In pregnancy
	Female	23	No	In pregnancy
74	Male	34	Missing	Missing
	Female	38	Missing	Missing
75	Male	30	Yes	Healthy
	Female	27	Yes	Healthy
76	Male	31	Yes	Healthy
	Female	25	Yes	Healthy
77	Male	30	No	In pregnancy
	Female	30	No	In pregnancy
78	Male	26	Missing	Missing
	Female	25	Missing	Missing
80	Male	31	Missing	Missing
	Female	30	Missing	Missing
81	Male	30	No	No plan
	Female	30	No	No plan
83	Male	31	Yes	Healthy
	Female	29	Yes	Healthy
84	Male	36	Yes	Healthy
	Female	36	Yes	Healthy
85	Male	33	Yes	Healthy
	Female	33	Yes	Healthy
86	Male	34	Yes	Healthy
	Female	34	Yes	Healthy
87	Male	31	Yes	Healthy
	Female	31	Yes	Healthy
88	Male	30	Yes	Healthy
	Female	36	Yes	Healthy
89	Male	30	Yes	Healthy
	Female	31	Yes	Healthy
92	Male	31	No	In pregnancy
	Female	26	No	In pregnancy
93	Male	28	Yes	Healthy
	Female	29	Yes	Healthy
94	Male	31	No	No plan
	Female	30	No	No plan
95	Male	31	Yes	Healthy
	Female	31	Yes	Healthy
98	Male	33	Yes	Healthy
	Female	31	Yes	Healthy
99	Male	31	Yes	Healthy
	Female	33	Yes	Healthy
100	Male	33	Yes	Healthy
	Female	30	Yes	Healthy
101	Male	39	Missing	Missing
	Female	39	Missing	Missing
103	Male	23	Yes	Healthy
	Female	27	Yes	Healthy
104	Male	31	Yes	Healthy
	Female	30	Yes	Healthy
105	Male	29	Missing	Missing
	Female	30	Missing	Missing
108	Male	37	Missing	Missing
	Female	42	Missing	Missing
109	Male	29	Yes	Healthy
	Female	27	Yes	Healthy
110	Male	35	Missing	Missing
	Female	28	Missing	Missing
111	Male	37	Missing	Missing
	Female	39	Missing	Missing
112	Male	45	No	Miscarriage
	Female	36	No	Miscarriage
113	Male	31	Missing	Missing
	Female	31	Missing	Missing
114	Male	29	Yes	Healthy
	Female	31	Yes	Healthy
115	Male	27	Yes	Healthy
	Female	25	Yes	Healthy
117	Male	32	No	Infertility
	Female	31	No	Infertility
118	Male	25	Yes	Healthy
	Female	25	Yes	Healthy
119	Male	28	Missing	Missing
	Female	30	Missing	Missing
120	Male	28	Missing	Missing
	Female	28	Missing	Missing
121	Male	32	Missing	Missing
	Female	31	Missing	Missing
122	Male	30	Yes	Healthy
	Female	31	Yes	Healthy
123	Male	38	Yes	Healthy
	Female	37	Yes	Healthy
124	Male	27	Missing	Missing
	Female	27	Missing	Missing
125	Male	23	No	In pregnancy
	Female	29	No	In pregnancy
126	Male	28	Yes	Healthy
	Female	28	Yes	Healthy
127	Male	31	Yes	Healthy
	Female	29	Yes	Healthy
128	Male	30	Missing	Missing
	Female	26	Missing	Missing
129	Male	29	Yes	Healthy
	Female	27	Yes	Healthy
130	Male	29	No	No plan
	Female	26	No	No plan
131	Male	33	Yes	Healthy
	Female	32	Yes	Healthy
132	Male	29	Yes	Healthy
	Female	27	Yes	Healthy
133	Male	35	Yes	Healthy
	Female	29	Yes	Healthy
134	Male	39	No	No plan
	Female	34	No	No plan
135	Male	30	Yes	Healthy
	Female	29	Yes	Healthy
136	Male	29	No	Miscarriage
	Female	26	No	Miscarriage
137	Male	34	Missing	Missing
	Female	32	Missing	Missing
138	Male	29	No	No plan
	Female	29	No	No plan
139	Male	31	No	No plan
	Female	30	No	No plan
140	Male	33	Yes	Healthy
	Female	30	Yes	Healthy
141	Male	32	No	No plan
	Female	30	No	No plan
142	Male	28	Yes	Healthy
	Female	29	Yes	Healthy
143	Male	36	Yes	Healthy
	Female	31	Yes	Healthy
144	Male	30	Missing	Missing
	Female	29	Missing	Missing
145	Male	33	No	No plan
	Female	32	No	No plan
148	Male	29	Missing	Missing
	Female	28	Missing	Missing
149	Male	27	Missing	Missing
	Female	27	Missing	Missing
150	Male	33	Yes	Healthy
	Female	28	Yes	Healthy
151	Male	27	No	In pregnancy
	Female	26	No	In pregnancy
152	Male	31	No	In pregnancy
	Female	28	No	In pregnancy
153	Male	32	No	Infertility
	Female	32	No	Infertility
154	Male	27	No	No plan
	Female	28	No	No plan
155	Male	30	No	Infertility
	Female	30	No	Infertility
156	Male	28	No	No plan
	Female	33	No	No plan
158	Male	28	No	In pregnancy
	Female	29	No	In pregnancy
159	Male	29	No	No plan
	Female	28	No	No plan
160	Male	29	No	No plan
	Female	29	No	No plan
161	Male	27	No	No plan
	Female	25	No	No plan
163	Male	33	Yes	Healthy
	Female	35	Yes	Healthy
164	Male	31	No	Miscarriage
	Female	30	No	Miscarriage
165	Male	35	Missing	Missing
	Female	35	Missing	Missing
166	Male	35	Missing	Missing
	Female	30	Missing	Missing
167	Male	31	Yes	Healthy
	Female	33	Yes	Healthy
168	Male	32	Missing	Missing
	Female	30	Missing	Missing
169	Male	30	Missing	Missing
	Female	28	Missing	Missing
170	Male	30	Yes	Healthy
	Female	29	Yes	Healthy
171	Male	31	Missing	Missing
	Female	31	Missing	Missing
172	Male	27	Missing	Missing
	Female	25	Missing	Missing
173	Male	31	No	In pregnancy
	Female	29	No	In pregnancy
174	Male	30	No	Infertility
	Female	30	No	Infertility
162	Male	27	Yes	Healthy
	Female	29	Yes	Healthy
175	Male	29	Yes	Healthy
	Female	26	Yes	Healthy
176	Male	30	Yes	Healthy
	Female	30	Yes	Healthy
177	Male	27	Yes	Healthy
	Female	28	Yes	Healthy
178	Male	29	No	Infertility
	Female	26	No	Infertility
179	Male	30	Yes	Healthy
	Female	29	Yes	Healthy
180	Male	28	No	No plan
	Female	28	No	No plan
182	Male	28	Yes	Healthy
	Female	27	Yes	Healthy
183	Male	32	Missing	Missing
	Female	26	Missing	Missing
184	Male	28	No	In pregnancy
	Female	29	No	In pregnancy
185	Male	36	No	No plan
	Female	31	No	No plan
186	Male	28	No	No plan
	Female	27	No	No plan
189	Male	25	Yes	Healthy
	Female	30	Yes	Healthy
190	Male	26	No	No plan
	Female	25	No	No plan
194	Male	26	No	No plan
	Female	26	No	No plan
191	Male	27	No	No plan
	Female	26	No	No plan
192	Male	28	Yes	Healthy
	Female	27	Yes	Healthy
195	Male	26	No	No plan
	Female	23	No	No plan
196	Male	30	Yes	Healthy
	Female	28	Yes	Healthy
197	Male	28	No	No plan
	Female	27	No	No plan
201	Male	26	No	No plan
	Female	24	No	No plan
202	Male	41	Missing	Missing
	Female	34	Missing	Missing
187	Male	28	No	No plan
	Female	28	No	No plan
200	Male	35	Yes	Healthy
	Female	33	Yes	Healthy
205	Male	29	No	No plan
	Female	28	No	No plan
206	Male	34	Yes	Healthy
	Female	31	Yes	Healthy
207	Male	29	No	No plan
	Female	28	No	No plan
209	Male	29	Yes	Healthy
	Female	29	Yes	Healthy
210	Male	36	No	No plan
	Female	38	No	No plan
211	Male	27	No	No plan
	Female	28	No	No plan
213	Male	31	Yes	Healthy
	Female	31	Yes	Healthy
215	Male	33	Missing	Missing
	Female	34	Missing	Missing
216	Male	36	Yes	Healthy
	Female	32	Yes	Healthy
217	Male	27	Missing	Missing
	Female	27	Missing	Missing
218	Male	37	Yes	Healthy
	Female	33	Yes	Healthy
219	Male	30	Yes	Healthy
	Female	30	Yes	Healthy
220	Male	44	No	Miscarriage
	Female	34	No	Miscarriage
221	Male	29	Missing	Missing
	Female	26	Missing	Missing
222	Male	28	No	No plan
	Female	30	No	No plan
223	Male	29	No	Miscarriage
	Female	29	No	Miscarriage
224	Male	31	No	In pregnancy
	Female	31	No	In pregnancy
193	Male	24	No	No plan
	Female	22	No	No plan
204	Male	31	Yes	Healthy
	Female	29	Yes	Healthy
181	Male	32	No	In pregnancy
	Female	32	No	In pregnancy
225	Male	28	No	No plan
	Female	29	No	No plan
226	Male	42	Yes	Healthy
	Female	32	Yes	Healthy
227	Male	37	Yes	Healthy
	Female	33	Yes	Healthy
229	Male	37	No	In pregnancy
	Female	29	No	In pregnancy
230	Male	28	Missing	Missing
	Female	28	Missing	Missing
231	Male	30	Yes	Healthy
	Female	27	Yes	Healthy
232	Male	28	Yes	Healthy
	Female	28	Yes	Healthy
233	Male	32	Yes	Healthy
	Female	38	Yes	Healthy
234	Male	30	Yes	Healthy
	Female	29	Yes	Healthy
235	Male	28	Missing	Missing
	Female	27	Missing	Missing
236	Male	24	No	No plan
	Female	25	No	No plan
237	Male	32	No	In pregnancy
	Female	31	No	In pregnancy
238	Male	33	Missing	Missing
	Female	31	Missing	Missing
239	Male	29	No	Infertility
	Female	30	No	Infertility
240	Male	30	No	Infertility
	Female	30	No	Infertility
241	Male	37	Yes	Healthy
	Female	37	Yes	Healthy
242	Male	31	Missing	Missing
	Female	31	Missing	Missing
243	Male	31	Missing	Missing
	Female	32	Missing	Missing
244	Male	33	Missing	Missing
	Female	32	Missing	Missing
245	Male	36	Missing	Missing
	Female	32	Missing	Missing
247	Male	34	Yes	Healthy
	Female	36	Yes	Healthy
248	Male	31	Yes	Healthy
	Female	28	Yes	Healthy
249	Male	30	No	Infertility
	Female	32	No	Infertility
250	Male	29	Missing	Missing
	Female	27	Missing	Missing
251	Male	29	No	Infertility
	Female	31	No	Infertility
252	Male	27	Yes	Healthy
	Female	28	Yes	Healthy
253	Male	29	No	Infertility
	Female	26	No	Infertility
254	Male	29	Yes	Healthy
	Female	27	Yes	Healthy
255	Male	27	Yes	Healthy
	Female	26	Yes	Healthy
256	Male	35	Missing	Missing
	Female	35	Missing	Missing
257	Male	35	Missing	Missing
	Female	34	Missing	Missing
258	Male	34	No	No plan
	Female	32	No	No plan
262	Male	30	Yes	Healthy
	Female	26	Yes	Healthy
263	Male	34	Yes	Healthy
	Female	26	Yes	Healthy
264	Male	31	No	Infertility
	Female	30	No	Infertility
265	Male	28	Yes	Healthy
	Female	29	Yes	Healthy
267	Male	24	Missing	Missing
	Female	27	Missing	Missing
268	Male	30	Yes	Healthy
	Female	33	Yes	Healthy
269	Male	28	Missing	Missing
	Female	27	Missing	Missing
270	Male	35	Yes	Healthy
	Female	30	Yes	Healthy
271	Male	33	No	No plan
	Female	33	No	No plan
272	Male	25	Missing	Missing
	Female	27	Missing	Missing
273	Male	29	No	Infertility
	Female	29	No	Infertility
274	Male	29	Missing	Missing
	Female	29	Missing	Missing
275	Male	30	No	Infertility
	Female	28	No	Infertility
276	Male	32	No	No plan
	Female	29	No	No plan
277	Male	30	No	Infertility
	Female	29	No	Infertility
278	Male	33	No	Infertility
	Female	30	No	Infertility
279	Male	30	No	No plan
	Female	31	No	No plan
280	Male	39	Missing	Missing
	Female	37	Missing	Missing
281	Male	33	No	No plan
	Female	33	No	No plan
282	Male	27	Missing	Missing
	Female	25	Missing	Missing
283	Male	26	Yes	Healthy
	Female	26	Yes	Healthy
284	Male	32	Yes	Healthy
	Female	30	Yes	Healthy
285	Male	34	Yes	Healthy
	Female	32	Yes	Healthy
286	Male	30	Missing	Missing
	Female	27	Missing	Missing
287	Male	27	Missing	Missing
	Female	27	Missing	Missing
288	Male	28	Yes	Healthy
	Female	26	Yes	Healthy
289	Male	32	Missing	Missing
	Female	28	Missing	Missing
290	Male	30	Missing	Missing
	Female	30	Missing	Missing
292	Male	29	Yes	Healthy
	Female	28	Yes	Healthy
293	Male	33	No	Infertility
	Female	33	No	Infertility
294	Male	29	Missing	Missing
	Female	27	Missing	Missing
295	Male	26	No	In pregnancy
	Female	29	No	In pregnancy
296	Male	32	Missing	Missing
	Female	31	Missing	Missing
298	Male	34	Missing	Missing
	Female	30	Missing	Missing
299	Male	28	Missing	Missing
	Female	28	Missing	Missing
300	Male	27	Yes	Healthy
	Female	26	Yes	Healthy
301	Male	32	Yes	Healthy
	Female	29	Yes	Healthy
302	Male	30	No	No plan
	Female	29	No	No plan
303	Male	29	No	No plan
	Female	30	No	No plan
304	Male	28	Missing	Missing
	Female	28	Missing	Missing
305	Male	24	No	No plan
	Female	24	No	No plan
198	Male	26	No	No plan
	Female	29	No	No plan
306	Male	32	Yes	Healthy
	Female	30	Yes	Healthy
307	Male	33	No	In pregnancy
	Female	33	No	In pregnancy
308	Male	30	No	Infertility
	Female	30	No	Infertility
309	Male	30	No	Infertility
	Female	29	No	Infertility
310	Male	28	No	Infertility
	Female	27	No	Infertility
311	Male	29	Missing	Missing
	Female	26	Missing	Missing
312	Male	28	No	Miscarriage
	Female	28	No	Miscarriage
313	Male	35	Missing	Missing
	Female	32	Missing	Missing
314	Male	28	Missing	Missing
	Female	30	Missing	Missing
315	Male	31	Missing	Missing
	Female	27	Missing	Missing
316	Male	29	Missing	Missing
	Female	24	Missing	Missing
317	Male	32	Missing	Missing
	Female	32	Missing	Missing
318	Male	31	Missing	Missing
	Female	28	Missing	Missing
319	Male	38	Missing	Missing
	Female	36	Missing	Missing
320	Male	26	Yes	Healthy
	Female	27	Yes	Healthy
321	Male	35	Yes	Healthy
	Female	32	Yes	Healthy
322	Male	32	Missing	Missing
	Female	34	Missing	Missing
323	Male	32	Missing	Missing
	Female	29	Missing	Missing
324	Male	41	No	Infertility
	Female	37	No	Infertility
325	Male	27	No	In pregnancy
	Female	27	No	In pregnancy
326	Male	32	Yes	Healthy
	Female	30	Yes	Healthy
327	Male	33	Missing	Missing
	Female	31	Missing	Missing
328	Male	26	No	No plan
	Female	26	No	No plan
329	Male	29	Yes	Healthy
	Female	26	Yes	Healthy
330	Male	30	No	In pregnancy
	Female	29	No	In pregnancy
331	Male	28	Missing	Missing
	Female	29	Missing	Missing
332	Male	31	No	Miscarriage
	Female	29	No	Miscarriage
333	Male	28	Missing	Missing
	Female	24	Missing	Missing
334	Male	29	Missing	Missing
	Female	25	Missing	Missing
335	Male	29	No	No plan
	Female	27	No	No plan
336	Male	32	No	Miscarriage
	Female	33	No	Miscarriage
337	Male	29	Missing	Missing
	Female	27	Missing	Missing
338	Male	28	No	No plan
	Female	28	No	No plan
339	Male	28	No	Infertility
	Female	27	No	Infertility
340	Male	31	No	Infertility
	Female	33	No	Infertility
341	Male	28	Missing	Missing
	Female	29	Missing	Missing
342	Male	29	No	In pregnancy
	Female	32	No	In pregnancy
343	Male	29	No	No plan
	Female	27	No	No plan
344	Male	27	Yes	Healthy
	Female	27	Yes	Healthy
345	Male	31	No	No plan
	Female	29	No	No plan
346	Male	28	Yes	Healthy
	Female	26	Yes	Healthy
347	Male	26	No	Infertility
	Female	26	No	Infertility
349	Male	27	No	Miscarriage
	Female	25	No	Miscarriage
348	Male	25	No	In pregnancy
	Female	32	No	In pregnancy
351	Male	33	Missing	Missing
	Female	29	Missing	Missing
352	Male	30	Yes	Healthy
	Female	27	Yes	Healthy
353	Male	27	Yes	Healthy
	Female	27	Yes	Healthy
354	Male	29	No	No plan
	Female	30	No	No plan
355	Male	31	Missing	Missing
	Female	32	Missing	Missing
356	Male	29	Missing	Missing
	Female	26	Missing	Missing
357	Male	27	Yes	Healthy
	Female	27	Yes	Healthy
358	Male	30	No	Infertility
	Female	28	No	Infertility
359	Male	35	No	In pregnancy
	Female	34	No	In pregnancy
360	Male	32	No	Infertility
	Female	31	No	Infertility
361	Male	31	No	In pregnancy
	Female	27	No	In pregnancy
362	Male	26	Missing	Missing
	Female	26	Missing	Missing
363	Male	29	No	No plan
	Female	31	No	No plan
365	Male	26	Yes	Healthy
	Female	30	Yes	Healthy
367	Male	32	Missing	Missing
	Female	31	Missing	Missing
368	Male	30	Missing	Missing
	Female	27	Missing	Missing
370	Male	30	Yes	Healthy
	Female	28	Yes	Healthy
371	Male	42	Yes	Healthy
	Female	35	Yes	Healthy
372	Male	26	No	Infertility
	Female	26	No	Infertility
373	Male	30	Missing	Missing
	Female	30	Missing	Missing
374	Male	32	No	Infertility
	Female	34	No	Infertility
375	Male	28	Missing	Missing
	Female	27	Missing	Missing
376	Male	28	No	In pregnancy
	Female	27	No	In pregnancy
377	Male	29	No	In pregnancy
	Female	29	No	In pregnancy
378	Male	30	Yes	Healthy
	Female	30	Yes	Healthy
379	Male	33	Missing	Missing
	Female	32	Missing	Missing
380	Male	26	Missing	Missing
	Female	28	Missing	Missing
381	Male	29	Missing	Missing
	Female	29	Missing	Missing
382	Male	29	Missing	Missing
	Female	28	Missing	Missing
383	Male	35	Yes	Healthy
	Female	32	Yes	Healthy
384	Male	28	Yes	Healthy
	Female	26	Yes	Healthy
385	Male	29	No	In pregnancy
	Female	29	No	In pregnancy
386	Male	35	Missing	Missing
	Female	32	Missing	Missing
387	Male	33	No	Infertility
	Female	33	No	Infertility
388	Male	29	Yes	Healthy
	Female	31	Yes	Healthy
389	Male	32	No	Infertility
	Female	32	No	Infertility
390	Male	27	No	No plan
	Female	27	No	No plan
391	Male	26	No	No plan
	Female	27	No	No plan
392	Male	26	No	Infertility
	Female	25	No	Infertility
394	Male	30	No	Infertility
	Female	27	No	Infertility
395	Male	31	No	Infertility
	Female	29	No	Infertility
396	Male	29	No	In pregnancy
	Female	29	No	In pregnancy
399	Male	28	Missing	Missing
	Female	27	Missing	Missing
400	Male	30	No	In pregnancy
	Female	32	No	In pregnancy
401	Male	27	No	Infertility
	Female	26	No	Infertility
402	Male	31	Yes	Healthy
	Female	28	Yes	Healthy
403	Male	28	Yes	Healthy
	Female	27	Yes	Healthy
404	Male	29	Missing	Missing
	Female	26	Missing	Missing
405	Male	26	No	In pregnancy
	Female	27	No	In pregnancy
406	Male	27	No	No plan
	Female	29	No	No plan
408	Male	27	No	In pregnancy
	Female	27	No	In pregnancy
409	Male	29	Missing	Missing
	Female	28	Missing	Missing
410	Male	32	Missing	Missing
	Female	32	Missing	Missing
411	Male	31	Yes	Healthy
	Female	27	Yes	Healthy
412	Male	29	No	In pregnancy
	Female	30	No	In pregnancy
413	Male	29	Missing	Missing
	Female	30	Missing	Missing
414	Male	31	No	In pregnancy
	Female	28	No	In pregnancy
415	Male	28	Missing	Missing
	Female	28	Missing	Missing
418	Male	29	Missing	Missing
	Female	31	Missing	Missing
419	Male	29	Missing	Missing
	Female	31	Missing	Missing
420	Male	30	Missing	Missing
	Female	30	Missing	Missing
422	Male	30	Missing	Missing
	Female	30	Missing	Missing
424	Male	36	No	In pregnancy
	Female	33	No	In pregnancy
425	Male	26	Yes	Healthy
	Female	30	Yes	Healthy
426	Male	34	Missing	Missing
	Female	27	Missing	Missing
427	Male	34	Missing	Missing
	Female	33	Missing	Missing
428	Male	30	Missing	Missing
	Female	28	Missing	Missing
429	Male	36	No	In pregnancy
	Female	32	No	In pregnancy
430	Male	28	Missing	Missing
	Female	28	Missing	Missing
431	Male	26	Missing	Missing
	Female	26	Missing	Missing
432	Male	34	Missing	Missing
	Female	29	Missing	Missing
433	Male	31	No	No plan
	Female	28	No	No plan
434	Male	28	No	No plan
	Female	28	No	No plan
435	Male	27	No	In pregnancy
	Female	26	No	In pregnancy
436	Male	29	Missing	Missing
	Female	27	Missing	Missing
437	Male	34	Missing	Missing
	Female	23	Missing	Missing
438	Male	28	No	In pregnancy
	Female	28	No	In pregnancy
439	Male	29	Missing	Missing
	Female	28	Missing	Missing
440	Male	28	No	Infertility
	Female	28	No	Infertility
441	Male	28	Missing	Missing
	Female	28	Missing	Missing
442	Male	27	Missing	Missing
	Female	28	Missing	Missing
443	Male	28	Missing	Missing
	Female	28	Missing	Missing
444	Male	29	Yes	Healthy
	Female	30	Yes	Healthy
445	Male	27	No	Miscarriage
	Female	24	No	Miscarriage
446	Male	32	Yes	Healthy
	Female	30	Yes	Healthy
447	Male	36	Missing	Missing
	Female	36	Missing	Missing
448	Male	32	No	Infertility
	Female	34	No	Infertility
449	Male	30	Yes	Healthy
	Female	27	Yes	Healthy
450	Male	28	No	In pregnancy
	Female	27	No	In pregnancy
451	Male	27	Yes	Healthy
	Female	25	Yes	Healthy
452	Male	28	Missing	Missing
	Female	28	Missing	Missing
453	Male	34	No	No plan
	Female	33	No	No plan
454	Male	33	Missing	Missing
	Female	33	Missing	Missing
455	Male	28	Missing	Missing
	Female	26	Missing	Missing
456	Male	35	Missing	Missing
	Female	34	Missing	Missing
457	Male	26	Missing	Missing
	Female	27	Missing	Missing
458	Male	27	Missing	Missing
	Female	25	Missing	Missing
459	Male	31	Missing	Missing
	Female	28	Missing	Missing
460	Male	30	No	In pregnancy
	Female	28	No	In pregnancy
423	Male	34	Yes	Healthy
	Female	33	Yes	Healthy
461	Male	32	No	In pregnancy
	Female	28	No	In pregnancy
462	Male	30	Missing	Missing
	Female	29	Missing	Missing
463	Male	32	Missing	Missing
	Female	28	Missing	Missing
464	Male	27	No	No plan
	Female	27	No	No plan
465	Male	35	No	Infertility
	Female	31	No	Infertility
466	Male	31	Missing	Missing
	Female	30	Missing	Missing
467	Male	31	Yes	Healthy
	Female	30	Yes	Healthy
468	Male	27	Missing	Missing
	Female	27	Missing	Missing
470	Male	33	Missing	Missing
	Female	29	Missing	Missing
472	Male	26	Missing	Missing
	Female	26	Missing	Missing
473	Male	28	No	In pregnancy
	Female	27	No	In pregnancy
474	Male	32	Missing	Missing
	Female	29	Missing	Missing
475	Male	33	No	No plan
	Female	31	No	No plan
476	Male	34	Missing	Missing
	Female	31	Missing	Missing
477	Male	36	Yes	Healthy
	Female	34	Yes	Healthy
478	Male	28	Yes	Healthy
	Female	28	Yes	Healthy
479	Male	27	Missing	Missing
	Female	30	Missing	Missing
480	Male	28	Missing	Missing
	Female	27	Missing	Missing
481	Male	28	No	In pregnancy
	Female	28	No	In pregnancy
482	Male	30	No	In pregnancy
	Female	27	No	In pregnancy
483	Male	28	Missing	Missing
	Female	31	Missing	Missing
484	Male	33	No	Miscarriage
	Female	33	No	Miscarriage
485	Male	28	Missing	Missing
	Female	28	Missing	Missing
486	Male	28	Yes	Healthy
	Female	28	Yes	Healthy
488	Male	28	Missing	Missing
	Female	28	Missing	Missing
489	Male	29	No	Infertility
	Female	28	No	Infertility
490	Male	36	Yes	Healthy
	Female	36	Yes	Healthy
491	Male	31	Missing	Missing
	Female	32	Missing	Missing
492	Male	35	Yes	Healthy
	Female	28	Yes	Healthy
493	Male	28	Missing	Missing
	Female	28	Missing	Missing
495	Male	30	Missing	Missing
	Female	30	Missing	Missing
496	Male	31	No	Miscarriage
	Female	32	No	Miscarriage
497	Male	28	Yes	Healthy
	Female	28	Yes	Healthy
498	Male	25	Yes	Healthy
	Female	26	Yes	Healthy
499	Male	29	No	No plan
	Female	28	No	No plan
500	Male	31	Yes	Healthy
	Female	27	Yes	Healthy
501	Male	32	No	In pregnancy
	Female	26	No	In pregnancy
502	Male	30	Missing	Missing
	Female	26	Missing	Missing
503	Male	30	No	In pregnancy
	Female	28	No	In pregnancy
504	Male	34	Missing	Missing
	Female	33	Missing	Missing
505	Male	36	No	Miscarriage
	Female	34	No	Miscarriage
506	Male	28	Missing	Missing
	Female	24	Missing	Missing
507	Male	28	No	Miscarriage
	Female	27	No	Miscarriage
508	Male	29	No	In pregnancy
	Female	26	No	In pregnancy
509	Male	25	Missing	Missing
	Female	27	Missing	Missing
510	Male	27	No	No plan
	Female	26	No	No plan
512	Male	27	Missing	Missing
	Female	26	Missing	Missing
513	Male	28	No	Infertility
	Female	28	No	Infertility
514	Male	31	Missing	Missing
	Female	30	Missing	Missing
516	Male	32	Missing	Missing
	Female	31	Missing	Missing
517	Male	35	No	Infertility
	Female	34	No	Infertility
518	Male	33	Missing	Missing
	Female	30	Missing	Missing
519	Male	27	Yes	Healthy
	Female	27	Yes	Healthy
520	Male	32	Missing	Missing
	Female	30	Missing	Missing
521	Male	37	Missing	Missing
	Female	39	Missing	Missing
522	Male	28	Yes	Healthy
	Female	28	Yes	Healthy
523	Male	27	No	Infertility
	Female	28	No	Infertility
524	Male	32	Missing	Missing
	Female	29	Missing	Missing
525	Male	29	Yes	Healthy
	Female	30	Yes	Healthy
526	Male	27	Yes	Healthy
	Female	26	Yes	Healthy
527	Male	27	No	In pregnancy
	Female	29	No	In pregnancy
528	Male	26	Yes	Healthy
	Female	26	Yes	Healthy
529	Male	27	Missing	Missing
	Female	28	Missing	Missing
530	Male	27	Missing	Missing
	Female	26	Missing	Missing
532	Male	27	Missing	Missing
	Female	27	Missing	Missing
533	Male	29	Missing	Missing
	Female	30	Missing	Missing
534	Male	36	No	In pregnancy
	Female	37	No	In pregnancy
535	Male	32	No	No plan
	Female	30	No	No plan
536	Male	31	Missing	Missing
	Female	31	Missing	Missing
537	Male	29	Yes	Healthy
	Female	29	Yes	Healthy
538	Male	25	No	No plan
	Female	25	No	No plan
539	Male	34	Missing	Missing
	Female	37	Missing	Missing
540	Male	38	Missing	Missing
	Female	34	Missing	Missing
541	Male	30	Missing	Missing
	Female	31	Missing	Missing
543	Male	34	No	Infertility
	Female	35	No	Infertility
544	Male	30	Missing	Missing
	Female	30	Missing	Missing
545	Male	40	Yes	Healthy
	Female	36	Yes	Healthy
546	Male	27	No	No plan
	Female	26	No	No plan
547	Male	28	No	Infertility
	Female	26	No	Infertility
548	Male	27	Yes	Healthy
	Female	26	Yes	Healthy
549	Male	31	No	Infertility
	Female	31	No	Infertility
551	Male	27	Yes	Healthy
	Female	27	Yes	Healthy
552	Male	32	Missing	Missing
	Female	29	Missing	Missing
553	Male	36	Missing	Missing
	Female	36	Missing	Missing
554	Male	25	No	Infertility
	Female	26	No	Infertility
555	Male	31	Missing	Missing
	Female	28	Missing	Missing
556	Male	30	No	In pregnancy
	Female	31	No	In pregnancy
557	Male	34	Yes	Healthy
	Female	33	Yes	Healthy
558	Male	30	No	No plan
	Female	30	No	No plan
559	Male	27	No	Infertility
	Female	27	No	Infertility
560	Male	26	Missing	Missing
	Female	27	Missing	Missing
561	Male	32	Yes	Healthy
	Female	30	Yes	Healthy
562	Male	29	Yes	Healthy
	Female	28	Yes	Healthy
563	Male	32	No	Infertility
	Female	31	No	Infertility
564	Male	26	Yes	Healthy
	Female	26	Yes	Healthy
565	Male	31	Missing	Missing
	Female	31	Missing	Missing
566	Male	31	Yes	Healthy
	Female	27	Yes	Healthy
567	Male	27	No	Infertility
	Female	27	No	Infertility
568	Male	29	Missing	Missing
	Female	28	Missing	Missing
569	Male	32	Yes	Healthy
	Female	32	Yes	Healthy
570	Male	36	Yes	Healthy
	Female	33	Yes	Healthy
571	Male	27	Missing	Missing
	Female	26	Missing	Missing
572	Male	31	No	No plan
	Female	32	No	No plan
573	Male	29	No	Miscarriage
	Female	28	No	Miscarriage
574	Male	30	Missing	Missing
	Female	31	Missing	Missing
575	Male	24	Yes	Healthy
	Female	26	Yes	Healthy
576	Male	28	Missing	Missing
	Female	28	Missing	Missing
577	Male	32	Missing	Missing
	Female	30	Missing	Missing
578	Male	29	No	Infertility
	Female	30	No	Infertility
580	Male	25	Missing	Missing
	Female	29	Missing	Missing
581	Male	26	No	Infertility
	Female	26	No	Infertility
582	Male	26	No	No plan
	Female	23	No	No plan
583	Male	31	Yes	Healthy
	Female	30	Yes	Healthy
584	Male	30	Missing	Missing
	Female	30	Missing	Missing
585	Male	33	No	No plan
	Female	33	No	No plan
586	Male	31	No	No plan
	Female	31	No	No plan
587	Male	30	No	No plan
	Female	28	No	No plan
588	Male	31	No	No plan
	Female	28	No	No plan
589	Male	32	No	No plan
	Female	28	No	No plan
590	Male	46	No	In pregnancy
	Female	36	No	In pregnancy
591	Male	28	Missing	Missing
	Female	27	Missing	Missing
592	Male	26	No	No plan
	Female	28	No	No plan
593	Male	26	No	No plan
	Female	26	No	No plan
594	Male	32	No	In pregnancy
	Female	30	No	In pregnancy
595	Male	36	No	Infertility
	Female	35	No	Infertility
596	Male	28	No	No plan
	Female	30	No	No plan
597	Male	28	Yes	Healthy
	Female	27	Yes	Healthy
598	Male	28	No	No plan
	Female	27	No	No plan
599	Male	27	Missing	Missing
	Female	28	Missing	Missing
600	Male	28	Missing	Missing
	Female	27	Missing	Missing
601	Male	41	No	Infertility
	Female	41	No	Infertility
602	Male	27	Missing	Missing
	Female	26	Missing	Missing
603	Male	24	Missing	Missing
	Female	26	Missing	Missing
604	Male	31	Missing	Missing
	Female	26	Missing	Missing
605	Male	27	Missing	Missing
	Female	28	Missing	Missing
606	Male	30	Missing	Missing
	Female	27	Missing	Missing
607	Male	25	No	In pregnancy
	Female	25	No	In pregnancy
608	Male	34	Missing	Missing
	Female	32	Missing	Missing
609	Male	27	Missing	Missing
	Female	27	Missing	Missing
610	Male	29	Yes	Healthy
	Female	27	Yes	Healthy
611	Male	28	Yes	Healthy
	Female	27	Yes	Healthy
612	Male	32	No	No plan
	Female	30	No	No plan
613	Male	28	Missing	Missing
	Female	28	Missing	Missing
614	Male	26	Missing	Missing
	Female	26	Missing	Missing
615	Male	32	Yes	Healthy
	Female	32	Yes	Healthy
616	Male	26	Yes	Healthy
	Female	26	Yes	Healthy
617	Male	29	No	No plan
	Female	29	No	No plan
618	Male	30	Missing	Missing
	Female	31	Missing	Missing
619	Male	28	No	No plan
	Female	29	No	No plan
620	Male	31	Missing	Missing
	Female	29	Missing	Missing
621	Male	33	No	Infertility
	Female	31	No	Infertility
622	Male	30	No	In pregnancy
	Female	31	No	In pregnancy
623	Male	27	Yes	Healthy
	Female	27	Yes	Healthy
625	Male	28	No	No plan
	Female	27	No	No plan
626	Male	40	Missing	Missing
	Female	38	Missing	Missing
627	Male	30	Yes	Healthy
	Female	30	Yes	Healthy
629	Male	33	No	No plan
	Female	24	No	No plan
630	Male	30	No	Infertility
	Female	36	No	Infertility
624	Male	33	Yes	Healthy
	Female	29	Yes	Healthy
628	Male	30	No	Miscarriage
	Female	28	No	Miscarriage
631	Male	32	Missing	Missing
	Female	31	Missing	Missing
632	Male	29	Yes	Healthy
	Female	28	Yes	Healthy
633	Male	29	No	No plan
	Female	28	No	No plan
634	Male	28	Yes	Healthy
	Female	27	Yes	Healthy
635	Male	35	Yes	Healthy
	Female	30	Yes	Healthy
636	Male	30	No	No plan
	Female	31	No	No plan
637	Male	27	No	No plan
	Female	29	No	No plan
638	Male	32	No	No plan
	Female	33	No	No plan
639	Male	32	Yes	Healthy
	Female	32	Yes	Healthy
640	Male	28	No	No plan
	Female	24	No	No plan
641	Male	29	Missing	Missing
	Female	30	Missing	Missing
642	Male	30	Missing	Missing
	Female	29	Missing	Missing
643	Male	35	Missing	Missing
	Female	30	Missing	Missing
644	Male	32	Missing	Missing
	Female	32	Missing	Missing
645	Male	30	No	In pregnancy
	Female	30	No	In pregnancy
646	Male	28	No	Miscarriage
	Female	24	No	Miscarriage
647	Male	26	Yes	Healthy
	Female	26	Yes	Healthy
648	Male	32	Yes	Healthy
	Female	30	Yes	Healthy
649	Male	25	No	In pregnancy
	Female	25	No	In pregnancy
650	Male	27	Yes	Healthy
	Female	28	Yes	Healthy
651	Male	27	No	In pregnancy
	Female	28	No	In pregnancy
652	Male	36	Missing	Missing
	Female	31	Missing	Missing
653	Male	30	No	No plan
	Female	30	No	No plan
654	Male	26	Missing	Missing
	Female	27	Missing	Missing
655	Male	31	Yes	Healthy
	Female	24	Yes	Healthy
656	Male	32	Missing	Missing
	Female	25	Missing	Missing
657	Male	33	Missing	Missing
	Female	32	Missing	Missing
658	Male	32	Yes	Healthy
	Female	31	Yes	Healthy
659	Male	29	Missing	Missing
	Female	27	Missing	Missing
661	Male	33	Missing	Missing
	Female	30	Missing	Missing
662	Male	30	Missing	Missing
	Female	30	Missing	Missing
663	Male	26	No	In pregnancy
	Female	30	No	In pregnancy
664	Male	27	Yes	Healthy
	Female	28	Yes	Healthy
665	Male	31	Missing	Missing
	Female	27	Missing	Missing
666	Male	35	Missing	Missing
	Female	28	Missing	Missing
667	Male	41	No	No plan
	Female	38	No	No plan
668	Male	30	No	In pregnancy
	Female	28	No	In pregnancy
669	Male	30	Missing	Missing
	Female	26	Missing	Missing
670	Male	27	Missing	Missing
	Female	27	Missing	Missing
671	Male	33	Missing	Missing
	Female	30	Missing	Missing
672	Male	28	No	No plan
	Female	28	No	No plan
673	Male	28	No	In pregnancy
	Female	27	No	In pregnancy
674	Male	34	Yes	Healthy
	Female	33	Yes	Healthy
675	Male	25	No	No plan
	Female	24	No	No plan
676	Male	37	No	Infertility
	Female	37	No	Infertility
677	Male	27	Missing	Missing
	Female	26	Missing	Missing
678	Male	33	Yes	Healthy
	Female	32	Yes	Healthy
679	Male	32	Yes	Healthy
	Female	31	Yes	Healthy
680	Male	27	No	No plan
	Female	29	No	No plan
681	Male	29	Yes	Healthy
	Female	26	Yes	Healthy
682	Male	33	Yes	Healthy
	Female	31	Yes	Healthy
683	Male	26	No	In pregnancy
	Female	27	No	In pregnancy
684	Male	26	Yes	Healthy
	Female	26	Yes	Healthy
685	Male	31	Missing	Missing
	Female	28	Missing	Missing
686	Male	27	No	In pregnancy
	Female	27	No	In pregnancy
687	Male	29	No	Infertility
	Female	29	No	Infertility
688	Male	35	No	In pregnancy
	Female	33	No	In pregnancy
689	Male	24	Missing	Missing
	Female	27	Missing	Missing
690	Male	30	Yes	Healthy
	Female	30	Yes	Healthy
691	Male	32	No	No plan
	Female	28	No	No plan
692	Male	27	Yes	Healthy
	Female	28	Yes	Healthy
693	Male	29	Yes	Healthy
	Female	26	Yes	Healthy
694	Male	23	Missing	Missing
	Female	24	Missing	Missing
695	Male	27	Missing	Missing
	Female	30	Missing	Missing
696	Male	27	No	No plan
	Female	28	No	No plan
697	Male	27	Missing	Missing
	Female	26	Missing	Missing
698	Male	33	No	Infertility
	Female	28	No	Infertility
699	Male	26	Missing	Missing
	Female	25	Missing	Missing
700	Male	32	Missing	Missing
	Female	28	Missing	Missing
701	Male	32	No	In pregnancy
	Female	30	No	In pregnancy
702	Male	29	No	No plan
	Female	28	No	No plan
703	Male	26	Missing	Missing
	Female	24	Missing	Missing
704	Male	27	Missing	Missing
	Female	27	Missing	Missing
705	Male	30	Missing	Missing
	Female	28	Missing	Missing
706	Male	28	Missing	Missing
	Female	27	Missing	Missing
707	Male	29	Missing	Missing
	Female	28	Missing	Missing
708	Male	30	Missing	Missing
	Female	33	Missing	Missing
709	Male	27	Missing	Missing
	Female	27	Missing	Missing
710	Male	35	No	In pregnancy
	Female	32	No	In pregnancy
711	Male	32	No	No plan
	Female	28	No	No plan
712	Male	33	Missing	Missing
	Female	30	Missing	Missing
713	Male	27	Missing	Missing
	Female	28	Missing	Missing
714	Male	29	Missing	Missing
	Female	29	Missing	Missing
715	Male	25	Missing	Missing
	Female	25	Missing	Missing
716	Male	26	No	In pregnancy
	Female	26	No	In pregnancy
717	Male	31	Missing	Missing
	Female	30	Missing	Missing
718	Male	26	Missing	Missing
	Female	28	Missing	Missing
719	Male	29	Missing	Missing
	Female	30	Missing	Missing
720	Male	36	Yes	Healthy
	Female	32	Yes	Healthy
721	Male	28	Missing	Missing
	Female	28	Missing	Missing
722	Male	33	Missing	Missing
	Female	31	Missing	Missing
723	Male	26	No	No plan
	Female	27	No	No plan
724	Male	28	Yes	Healthy
	Female	27	Yes	Healthy
725	Male	32	Missing	Missing
	Female	32	Missing	Missing
726	Male	31	Missing	Missing
	Female	27	Missing	Missing
727	Male	28	No	In pregnancy
	Female	28	No	In pregnancy
728	Male	48	Missing	Missing
	Female	38	Missing	Missing
729	Male	32	No	In pregnancy
	Female	33	No	In pregnancy
751	Male	35	Missing	Missing
	Female	38	Missing	Missing
730	Male	30	No	In pregnancy
	Female	28	No	In pregnancy
731	Male	27	No	No plan
	Female	27	No	No plan
732	Male	30	Yes	Healthy
	Female	25	Yes	Healthy
733	Male	29	Missing	Missing
	Female	28	Missing	Missing
734	Male	31	Missing	Missing
	Female	31	Missing	Missing
735	Male	27	Yes	Healthy
	Female	29	Yes	Healthy
736	Male	27	Missing	Missing
	Female	24	Missing	Missing
737	Male	31	No	In pregnancy
	Female	33	No	In pregnancy
738	Male	25	No	No plan
	Female	25	No	No plan
739	Male	24	Missing	Missing
	Female	24	Missing	Missing
740	Male	30	Missing	Missing
	Female	28	Missing	Missing
741	Male	31	Missing	Missing
	Female	29	Missing	Missing
742	Male	33	Yes	Healthy
	Female	28	Yes	Healthy
743	Male	29	No	In pregnancy
	Female	26	No	In pregnancy
744	Male	27	No	In pregnancy
	Female	27	No	In pregnancy
745	Male	29	Yes	Healthy
	Female	28	Yes	Healthy
747	Male	27	No	Miscarriage
	Female	25	No	Miscarriage
748	Male	30	No	No plan
	Female	30	No	No plan
749	Male	26	No	No plan
	Female	23	No	No plan
750	Male	29	No	Infertility
	Female	27	No	Infertility
752	Male	29	No	In pregnancy
	Female	29	No	In pregnancy
753	Male	29	Yes	Healthy
	Female	29	Yes	Healthy
754	Male	29	Missing	Missing
	Female	28	Missing	Missing
755	Male	32	Missing	Missing
	Female	30	Missing	Missing
756	Male	26	No	No plan
	Female	25	No	No plan
757	Male	40	Missing	Missing
	Female	38	Missing	Missing
758	Male	30	Missing	Missing
	Female	31	Missing	Missing
759	Male	34	Missing	Missing
	Female	34	Missing	Missing
760	Male	26	No	No plan
	Female	25	No	No plan
761	Male	29	Missing	Missing
	Female	31	Missing	Missing
762	Male	27	Missing	Missing
	Female	28	Missing	Missing
763	Male	28	No	In pregnancy
	Female	26	No	In pregnancy
764	Male	28	No	No plan
	Female	28	No	No plan
765	Male	29	No	No plan
	Female	28	No	No plan
766	Male	28	Yes	Healthy
	Female	26	Yes	Healthy
767	Male	31	No	No plan
	Female	29	No	No plan
768	Male	33	No	Infertility
	Female	32	No	Infertility
769	Male	33	No	No plan
	Female	31	No	No plan
770	Male	28	No	In pregnancy
	Female	28	No	In pregnancy
771	Male	30	No	In pregnancy
	Female	28	No	In pregnancy
772	Male	29	Missing	Missing
	Female	28	Missing	Missing
773	Male	28	Missing	Missing
	Female	27	Missing	Missing
774	Male	26	Missing	Missing
	Female	26	Missing	Missing
775	Male	30	Missing	Missing
	Female	28	Missing	Missing
776	Male	28	No	Miscarriage
	Female	28	No	Miscarriage
777	Male	26	Yes	Healthy
	Female	27	Yes	Healthy
778	Male	31	Missing	Missing
	Female	30	Missing	Missing
779	Male	34	No	No plan
	Female	37	No	No plan
781	Male	34	No	No plan
	Female	28	No	No plan
782	Male	26	No	In pregnancy
	Female	26	No	In pregnancy
783	Male	27	Missing	Missing
	Female	27	Missing	Missing
784	Male	36	Missing	Missing
	Female	31	Missing	Missing
785	Male	29	No	No plan
	Female	27	No	No plan
786	Male	41	Missing	Missing
	Female	42	Missing	Missing
787	Male	28	Yes	Healthy
	Female	26	Yes	Healthy
788	Male	32	Missing	Missing
	Female	33	Missing	Missing
789	Male	34	Missing	Missing
	Female	30	Missing	Missing
790	Male	34	No	In pregnancy
	Female	30	No	In pregnancy
791	Male	25	No	In pregnancy
	Female	23	No	In pregnancy
792	Male	31	Yes	Healthy
	Female	31	Yes	Healthy
793	Male	28	No	In pregnancy
	Female	27	No	In pregnancy
794	Male	34	No	In pregnancy
	Female	27	No	In pregnancy
795	Male	32	No	No plan
	Female	29	No	No plan
796	Male	27	Yes	Healthy
	Female	27	Yes	Healthy
797	Male	27	No	Miscarriage
	Female	28	No	Miscarriage
798	Male	29	No	No plan
	Female	28	No	No plan
799	Male	27	Missing	Missing
	Female	26	Missing	Missing
800	Male	27	Missing	Missing
	Female	26	Missing	Missing
801	Male	28	Missing	Missing
	Female	28	Missing	Missing
802	Male	29	Missing	Missing
	Female	28	Missing	Missing
803	Male	32	No	No plan
	Female	32	No	No plan
804	Male	40	No	In pregnancy
	Female	38	No	In pregnancy
805	Male	28	No	No plan
	Female	29	No	No plan
806	Male	30	Missing	Missing
	Female	28	Missing	Missing
807	Male	32	Missing	Missing
	Female	28	Missing	Missing
808	Male	28	Missing	Missing
	Female	28	Missing	Missing
809	Male	28	No	Infertility
	Female	27	No	Infertility
810	Male	33	Yes	Healthy
	Female	31	Yes	Healthy
811	Male	29	No	Miscarriage
	Female	29	No	Miscarriage
812	Male	28	No	In pregnancy
	Female	24	No	In pregnancy
813	Male	29	Missing	Missing
	Female	29	Missing	Missing
814	Male	26	Yes	Healthy
	Female	28	Yes	Healthy
815	Male	32	No	In pregnancy
	Female	33	No	In pregnancy
816	Male	27	Missing	Missing
	Female	28	Missing	Missing
817	Male	28	No	In pregnancy
	Female	29	No	In pregnancy
818	Male	31	No	Infertility
	Female	32	No	Infertility
819	Male	30	Missing	Missing
	Female	30	Missing	Missing
820	Male	33	Missing	Missing
	Female	29	Missing	Missing
821	Male	28	Yes	Healthy
	Female	28	Yes	Healthy
822	Male	28	No	No plan
	Female	26	No	No plan
823	Male	33	Missing	Missing
	Female	26	Missing	Missing
824	Male	28	Missing	Missing
	Female	27	Missing	Missing
825	Male	32	Missing	Missing
	Female	34	Missing	Missing
826	Male	28	Missing	Missing
	Female	28	Missing	Missing
827	Male	33	Missing	Missing
	Female	32	Missing	Missing
828	Male	33	Missing	Missing
	Female	25	Missing	Missing
829	Male	28	No	No plan
	Female	29	No	No plan
830	Male	28	Missing	Missing
	Female	26	Missing	Missing
831	Male	30	Missing	Missing
	Female	30	Missing	Missing
832	Male	30	No	In pregnancy
	Female	29	No	In pregnancy
833	Male	29	Missing	Missing
	Female	27	Missing	Missing
834	Male	33	No	In pregnancy
	Female	34	No	In pregnancy
835	Male	31	Missing	Missing
	Female	26	Missing	Missing
836	Male	33	Missing	Missing
	Female	30	Missing	Missing
837	Male	25	No	No plan
	Female	29	No	No plan
838	Male	27	No	In pregnancy
	Female	25	No	In pregnancy
839	Male	32	No	Infertility
	Female	31	No	Infertility
840	Male	33	Missing	Missing
	Female	31	Missing	Missing
841	Male	30	No	No plan
	Female	27	No	No plan
842	Male	32	Missing	Missing
	Female	31	Missing	Missing
843	Male	29	Missing	Missing
	Female	29	Missing	Missing
844	Male	34	No	In pregnancy
	Female	31	No	In pregnancy
845	Male	26	Missing	Missing
	Female	25	Missing	Missing
846	Male	26	No	In pregnancy
	Female	28	No	In pregnancy
847	Male	29	No	No plan
	Female	29	No	No plan
848	Male	36	Missing	Missing
	Female	36	Missing	Missing
849	Male	35	No	No plan
	Female	33	No	No plan
850	Male	36	No	In pregnancy
	Female	35	No	In pregnancy
851	Male	26	Yes	Healthy
	Female	27	Yes	Healthy
852	Male	31	Missing	Missing
	Female	27	Missing	Missing
854	Male	58	Missing	Missing
	Female	57	Missing	Missing
855	Male	28	Missing	Missing
	Female	26	Missing	Missing
856	Male	35	No	No plan
	Female	32	No	No plan
857	Male	30	Yes	Healthy
	Female	30	Yes	Healthy
858	Male	31	No	Infertility
	Female	31	No	Infertility
859	Male	32	Yes	Healthy
	Female	33	Yes	Healthy
860	Male	28	Missing	Missing
	Female	25	Missing	Missing
861	Male	26	No	No plan
	Female	26	No	No plan
862	Male	27	Yes	Healthy
	Female	26	Yes	Healthy
863	Male	31	No	Infertility
	Female	31	No	Infertility
864	Male	27	Missing	Missing
	Female	29	Missing	Missing
865	Male	28	Missing	Missing
	Female	30	Missing	Missing
866	Male	29	Missing	Missing
	Female	26	Missing	Missing
867	Male	29	No	No plan
	Female	30	No	No plan
868	Male	35	Yes	Healthy
	Female	28	Yes	Healthy
869	Male	32	No	Infertility
	Female	32	No	Infertility
870	Male	27	No	Infertility
	Female	28	No	Infertility
871	Male	30	Missing	Missing
	Female	29	Missing	Missing
872	Male	34	No	No plan
	Female	32	No	No plan
873	Male	30	Yes	Healthy
	Female	28	Yes	Healthy
874	Male	30	No	In pregnancy
	Female	30	No	In pregnancy
875	Male	29	No	In pregnancy
	Female	30	No	In pregnancy
876	Male	32	Missing	Missing
	Female	32	Missing	Missing
877	Male	28	No	No plan
	Female	28	No	No plan
878	Male	28	Missing	Missing
	Female	28	Missing	Missing
853	Male	33	Yes	Healthy
	Female	32	Yes	Healthy
879	Male	30	Missing	Missing
	Female	30	Missing	Missing
880	Male	28	Yes	Healthy
	Female	28	Yes	Healthy
881	Male	32	Missing	Missing
	Female	32	Missing	Missing
882	Male	29	No	In pregnancy
	Female	27	No	In pregnancy
883	Male	27	Missing	Missing
	Female	27	Missing	Missing
884	Male	29	No	No plan
	Female	27	No	No plan
885	Male	28	No	No plan
	Female	30	No	No plan
886	Male	29	No	No plan
	Female	29	No	No plan
